# Supplementary material for: Comprehensive Study of Some Cyanobacteria in Moscow Waterbodies (Russia), Including Characteristics of the Toxigenic Microcystis aeruginosa Strains
Source: Toxins (Basel). 2025 Oct 14;17(10):506. doi: 10.3390/toxins17100506 (PMC12568284; doi:10.3390/toxins17100506)
Supplement: Supplementary file 1 [file toxins-17-00506-s001.zip]

Archive with 66 entries (45 files):
- S10/
- S10/CALU972/
- S10/CALU972/eco1_B03_359F_CALU972.ab1
- S10/CALU972/eco1_B04__1467R_CALU972.ab1
- S10/CBMC403m/
- S10/CBMC403m/eco1_C01_359F_M403.ab1
- S10/CBMC403m/eco1_C02_1467R_M403.ab1
- S10/CBMC469m/
- S10/CBMC469m/eco1_B01_359F_M469.ab1
- S10/CBMC469m/eco1_B02_1467R_M469.ab1
- S10/CBMC473m/
- S10/CBMC473m/eco1_H03_359F_M473.ab1
- S10/CBMC473m/eco1_H04_1467R_M473.ab1
- S10/CBMC475m/
- S10/CBMC475m/eco1_F03_359F_M475.ab1
- S10/CBMC475m/eco1_F04_1467R_M475.ab1
- S10/CBMC479m/
- S10/CBMC479m/eco1_E03_359F_M479.ab1
- S10/CBMC479m/eco1_E04_1467R_M479.ab1
- S10/CBMC672m/
- S10/CBMC672m/eco1_F09_359F_M672.ab1
- S10/CBMC674m/
- S10/CBMC674m/eco1_D09_359F_M674.ab1
- S10/CBMC675m/
- S10/CBMC675m/eco1_C09_359F_M675.ab1
- S10/CBMC675m/eco1_C10_1467R_M675.ab1
- S10/CBMC677m/
- S10/CBMC677m/eco1_H05_359F_M677.ab1
- S10/CBMC677m/eco1_H06_1467R_M677.ab1
- S10/CBMC678m/
- S10/CBMC678m/eco1_G05_359F_M678.ab1
- S10/CBMC678m/eco1_G06_1467R_M678.ab1
- S10/CBMC680m/
- S10/CBMC680m/eco1_E05_359F_M680.ab1
- S10/CBMC680m/eco1_E06_1467R_M680.ab1
- S10/CBMC681m/
- S10/CBMC681m/eco1_D05_359F_M681.ab1
- S10/CBMC681m/eco1_D06_1467R_M681.ab1
- S10/CBMC683m/
- S10/CBMC683m/eco1_B05__359F_M683.ab1
- S10/CBMC683m/eco1_B06_1467R_M683.ab1
- S10/CBMC685m/
- S10/CBMC685m/eco1_H07_359F_M685.ab1
- S10/CBMC685m/eco1_H08_1467R_M685.ab1
- S10/CBMC686m/
- S10/CBMC686m/eco1_G07_359F_M686.ab1
- S10/CBMC686m/eco1_G08_1467R_M686.ab1
- S10/CBMC687m/
- S10/CBMC687m/eco1_F07_359F_M687.ab1
- S10/CBMC687m/eco1_F08_1467R_M687.ab1
- S10/CBMC689m/
- S10/CBMC689m/eco1_D07_359F_M689.ab1
- S10/CBMC690m/
- S10/CBMC690m/eco1_C07_359F_M690.ab1
- S10/CBMC690m/eco1_C08_1467R_M690.ab1
- S10/CBMC691m/
- S10/CBMC691m/eco1_B07_359F_M691.ab1
- S1_Table S1_S3.xlsx
- S2_Figures S1_S4.pdf
- S3_Figures S5_S8.pdf
- S4.txt
- S5.txt
- S6.txt
- S7.txt
- S8.txt
- S9.txt
