# Supplementary material for: Comprehensive Study of Some Cyanobacteria in Moscow Waterbodies (Russia), Including Characteristics of the Toxigenic Microcystis aeruginosa Strains
Source: Toxins (Basel). 2025 Oct 14;17(10):506. doi: 10.3390/toxins17100506 (PMC12568284; doi:10.3390/toxins17100506)
Supplement: Supplementary file 1 [file toxins-17-00506-s001.zip › S1_Table S1_S3.xlsx]

## Sheet: Table S1. Microcystis 
Table S1. Percent similarity (p-distance) matrix of Microcystis aeruginosa strains on the basis of the partial 16S rRNA gene (926 bp).
No	Strain	1	2	3	4	5	6	7	8	9	10	11	12	13	14	15
1	Microcystis aeruginosa CBMC523m (MC+)*
2	Microcystis aeruginosa CBMC403m (MC+)	100
3	Microcystis aeruginosa NIES-1082 (type) (MC-)	100	100
4	Microcystis aeruginosa NIES-1123 (type) (MC+)	99.783	99.783	99.783
5	Microcystis aeruginosa NIES 104 (type) (MC n/ld)	99.8918	99.8918	99.8918	99.8917
6	Microcystis aeruginosa NIES-1355 (MC n/ld)	100	100	100	99.783	99.8918
7	Microcystis aeruginosa BKP CB56 (MC n/ld)	100	100	100	99.783	99.8918	100
8	Microcystis aeruginosa VN481 (MC+)	99.8918	99.8918	99.8918	99.8917	100	99.8918	99.8918
9	Microcystis aeruginosa UWOCC C1 (MC-)	100	100	100	99.783	99.8918	100	100	99.8918
10	Microcystis aeruginosa BACA0148 (MC+)	99.8917	99.8917	99.8917	99.6735	99.783	99.8917	99.8917	99.783	99.8917
11	Microcystis aeruginosa 0BB35S02 (MC n/d)	100	100	100	99.783	99.8918	100	100	99.8918	100	99.8917
12	Microcystis aeruginosa 0BF29S03 (MC n/d)	100	100	100	99.783	99.8918	100	100	99.8918	100	99.8917	100
13	Microcystis aeruginosa NIES-1356 (MC-)	100	100	100	99.783	99.8918	100	100	99.8918	100	99.8917	100	100
14	Microcystis aeruginosa PMC 156.02 (MC-)	100	100	100	99.783	99.8918	100	100	99.8918	100	99.8917	100	100	100
15	Microcystis aeruginosa PMC 728.11 (MC+)	100	100	100	99.783	99.8918	100	100	99.8918	100	99.8917	100	100	100	100
	* The toxicity status (MC+ orMC −) is indicated after the name.
	Strains studied in this study are shown in bold
The number of base substitutions per site from between sequences are shown. Analyses were conducted using the Maximum Composite Likelihood model. The rate variation among sites was modeled with a gamma distribution (shape parameter = 1). This analysis involved 16 nucleotide sequences. All positions containing gaps and missing data were eliminated (complete deletion option). There were a total of …

## Sheet: Table S2. Woronichinia 
Table S2. Percent similarity (p-distance) matrix of Woronichinia naegeliana strains on the basis of the partial 16S rRNA gene (926 bp).
No	Strain	1	2	3	4	5	6	7	8	9	10	11	12	13	14	15	16	17	18
1	Woronichinia naegeliana 0LE35S01 (type)
2	Woronichinia naegeliana GiHE-SWB1	98.7917
3	Woronichinia naegeliana CBMC672m	99.6746	98.9041
4	Woronichinia naegeliana CBMC674m	99.125	97.8856	99.0132
5	Woronichinia naegeliana CBMC675m	99.8919	98.6804	99.7833	99.2352
6	Woronichinia naegeliana CBMC677m	99.6741	98.4529	99.3453	99.4563	99.565
7	Woronichinia naegeliana CBMC678m	100	98.7917	99.6746	99.125	99.8919	99.6741
8	Woronichinia naegeliana CBMC680m	100	98.7917	99.6746	99.125	99.8919	99.6741	100
9	Woronichinia naegeliana CBMC681m	100	98.7917	99.6746	99.125	99.8919	99.6741	100	100
10	Woronichinia naegeliana CBMC683m	99.8919	98.9027	99.5656	99.0145	99.7836	99.565	99.8919	99.8919	99.8919
11	Woronichinia naegeliana CBMC685m	100	98.7917	99.6746	99.125	99.8919	99.6741	100	100	100	99.8919
12	Woronichinia naegeliana CBMC686m	100	98.7917	99.6746	99.125	99.8919	99.6741	100	100	100	99.8919	100
13	Woronichinia naegeliana CBMC687m	100	98.7917	99.6746	99.125	99.8919	99.6741	100	100	100	99.8919	100	100
14	Woronichinia naegeliana CBMC689m	99.565	98.3404	99.2353	99.5656	99.4556	99.8919	99.565	99.565	99.565	99.4556	99.565	99.565	99.565
15	Woronichinia naegeliana CBMC690m	100	98.7917	99.6746	99.125	99.8919	99.6741	100	100	100	99.8919	100	100	100	99.565
16	Woronichinia naegeliana CBMC691m	99.7833	98.5668	99.4557	99.3461	99.6745	99.8918	99.7833	99.7833	99.7833	99.6745	99.7833	99.7833	99.7833	99.7833	99.7833
17	Woronichinia sp. T2	99.8919	98.6804	99.7833	99.2352	100	99.565	99.8919	99.8919	99.8919	99.7836	99.8919	99.8919	99.8919	99.4556	99.8919	99.6745
18	Woronichinia sp. T5	100	98.7917	99.6746	99.125	99.8919	99.6741	100	100	100	99.8919	100	100	100	99.565	100	99.7833	99.8919
	Strains studied in this study are shown in bold.
The number of base substitutions per site from between sequences are shown. Analyses were conducted using the Maximum Composite Likelihood model. The rate variation among sites was modeled with a gamma distribution (shape parameter = 1). This analysis involved 18 nucleotide sequences. All positions containing gaps and missing data were eliminated (complete deletion option). There were a total of …

## Sheet: Table S3. Argonema
Table S3. Percent similarity (p-distance) matrix of Argonema strains on the basis of the partial 16S rRNA gene (906 bp).
No	Strain	1	2	3	4	5	6	7	8	9	10
1	Argonema galeatum CBMC475m
2	Argonema galeatum A003/C3	100
3	Argonema galeatum A003/D3	100	100
4	Argonema galeatum A003/C5	100	100	100
5	Argonema galeatum A003/D1	100	100	100	100
6	Argonema galeatum A003/B4	100	100	100	100	100
7	Argonema galeatum A003/A1	100	100	100	100	100	100
8	Argonema antarcticum A004/B2	98.6481	98.6481	98.6481	98.6481	98.6481	98.6481	98.6481
9	Argonema antarcticum A004/D5	98.6481	98.6481	98.6481	98.6481	98.6481	98.6481	98.6481	100
10	Argonema antarcticum A004/B2	98.6481	98.6481	98.6481	98.6481	98.6481	98.6481	98.6481	100	100
	Strain studied in this study are shown in bold
The number of base substitutions per site from between sequences are shown. Analyses were conducted using the Maximum Composite Likelihood model. The rate variation among sites was modeled with a gamma distribution (shape parameter = 1). This analysis involved 10 nucleotide sequences. All positions containing gaps and missing data were eliminated (complete deletion option). There were a total of …
