# Supplementary material for: Comprehensive Study of Some Cyanobacteria in Moscow Waterbodies (Russia), Including Characteristics of the Toxigenic Microcystis aeruginosa Strains
Source: Toxins (Basel). 2025 Oct 14;17(10):506. doi: 10.3390/toxins17100506 (PMC12568284; doi:10.3390/toxins17100506)
Supplement: Supplementary file 1 [file toxins-17-00506-s001.zip › S4.txt]

Strain					16s rDNA GenBank accession
Aphanothece naegelii KCTC_AG10042	AY121354
Aphanothece nidulans KCTC_AG10041	AY121353
Eucapsis minor SAG 14.99		KM019991
Gloeothece guizhouensis	CHAB5847	NR197632
Gloeothece reniformis (no strain ID)	NR177833
Merismopedia glauca 0BB39S01		AJ781044
Merismopedia glauca CCAP 1448/3		HF678499
Microcystis aeruginosa CBMC403m		PX326136
Microcystis aeruginosa CBMC523m		PX326135
Microcystis aeruginosa 0BB35S02		AJ635430
Microcystis aeruginosa 0BF29S03		AJ635432
Microcystis aeruginosa 1BB38S07		AJ635429
Microcystis aeruginosa BACA0148		MT176750
Microcystis aeruginosa BKP_CB56		MW383768
Microcystis aeruginosa BKP_CS54		MW383692
Microcystis aeruginosa BKP_NB52		MW383631
Microcystis aeruginosa BKP_NS56		MW383565
Microcystis aeruginosa CALU972		DQ786007
Microcystis aeruginosa CHAB1452 	KJ818173
Microcystis aeruginosa CHAB437 		KJ818170
Microcystis aeruginosa CHAB730 		KJ818171
Microcystis aeruginosa CS 552/01	KF287012
Microcystis aeruginosa HUW_226		DQ460704
Microcystis aeruginosa M3_12		KC311951
Microcystis aeruginosa MirandaDouro_1	KC311955
Microcystis aeruginosa NIES-104		AJ133174
Microcystis aeruginosa NIES-1082	LC557451
Microcystis aeruginosa NIES-1123	LC215288
Microcystis aeruginosa NIES-1355	LC557445
Microcystis aeruginosa NIES-1356	LC557443
Microcystis aeruginosa PMC 155.02	MH892881
Microcystis aeruginosa PMC 156.02	MH892882
Microcystis aeruginosa PMC 728.11	MH892894
Microcystis aeruginosa UWOCC C1		AF139315
Microcystis aeruginosa UWOCC P3 	AF139314
Microcystis aeruginosa VN314		AB666060
Microcystis aeruginosa VN467		AB666062
Microcystis aeruginosa VN481 		AB666064
Microcystis bengalensis VN486		AB666082
Microcystis flos-aquae CHAB541		KJ818189
Microcystis flos-aquae CHAB543 		KJ818190
Microcystis flos-aquae CHAB545 		KJ818191
Microcystis flos-aquae CHAB546 		KJ818192
Microcystis flos-aquae UWOCC N 		AF139327
Microcystis ichthyoblabe (no strain ID)	AB035550
Microcystis ichthyoblabe VN213		AB666072
Microcystis novacekii VN312		AB666055
Microcystis novacekii (no strain ID)	AB035551
Microcystis pseudofilamentosa VN511 	AB666084
Microcystis ramosa VN493 		AB666083
Microcystis sp. PMC 566.08		MH892885
Microcystis sp. Rotorua 2		KF597137
Microcystis wesenbergii NIES-107	DQ648028
Microcystis wesenbergii VN212		AB666077
Pleurocapsa concharum VP3-02b		FR798929
Pleurocapsa fuliginosa HA4302-MV1	NR172666
Pleurocapsa minor GSE-CHR-MK_17-07R	MG710501
Pleurocapsa minor HA4230-MV1		NR172667
Pleurocapsa minor SAG_4.99		AJ344564
Radiocystis sp. JJ30-12			AM710388
Snowella litoralis 0TU35S07		AJ781039
Snowella litoralis 0TU37S04		AJ781040
Snowella litoralis 1ES42S2		DQ264220
Snowella rosea 1LM40S01			AJ781042
Synechocystis sp. PCC_6702		AB041936
Synechocystis sp. PCC_6803		AY224195
Synechocystis sp. PCC_6805		AB041938
Woronichinia naegeliana	CBMC672m	PX367212
Woronichinia naegeliana	CBMC674m	PX367213
Woronichinia naegeliana	CBMC675m	PX367214
Woronichinia naegeliana	CBMC677m	PX367215
Woronichinia naegeliana	CBMC678m	PX367216
Woronichinia naegeliana	CBMC680m	PX367217
Woronichinia naegeliana	CBMC681m	PX367218
Woronichinia naegeliana	CBMC683m	PX367219
Woronichinia naegeliana	CBMC685m	PX367220
Woronichinia naegeliana	CBMC686m	PX367221
Woronichinia naegeliana	CBMC687m	PX367222
Woronichinia naegeliana	CBMC689m	PX367223
Woronichinia naegeliana	CBMC690m	PX367224
Woronichinia naegeliana	CBMC691m	PX367225
Woronichinia naegeliana	0LE35S01	AJ781043
Woronichinia naegeliana 1ES42S1		DQ264221
Woronichinia naegeliana GiHE-SWB1	MT135018
Woronichinia sp. T2			JN172621
Woronichinia sp. T5			JN172622
