# Supplementary material for: Comprehensive Study of Some Cyanobacteria in Moscow Waterbodies (Russia), Including Characteristics of the Toxigenic Microcystis aeruginosa Strains
Source: Toxins (Basel). 2025 Oct 14;17(10):506. doi: 10.3390/toxins17100506 (PMC12568284; doi:10.3390/toxins17100506)
Supplement: Supplementary file 1 [file toxins-17-00506-s001.zip › S7.txt]

Strain						16s rDNA GenBank accession
Anabaena sp. CBMC473m				PX326131
Anabaena cf. circinalis var. macrospora 1tu27s5	AJ630410
Anabaena oscillarioides BECID22			AJ630426
Anabaena oscillarioides BECID32			AJ630427
Anabaena oscillarioides MACC-201 		MH702212
Anabaena sp. AICB 1382 				PV521982
Anabaena sp. DR-MII 				KT290331
Anabaena sp. GA1 				KP737864
Anabaena sp. Sokol 1419-1 			KX424451
Anabaena sp. Sokol 419-2 			MG596701
Anabaena sp. TrebK1-7 				KX424464
Aphanizomenon sp. CBMCM479m			PX326132
Aphanizomenon flos-aquae 1tu29s19		AJ630441
Aphanizomenon flos-aquae 2012/KM/D3		KM363406
Aphanizomenon flos-aquae CCAP 1401/3 		HE975010
Aphanizomenon flos-aquae CCAP 1401/7		HE975013
Aphanizomenon flos-aquae PMC9706 		AJ293129
Aphanizomenon gracile FBCC-A233 		MT443969
Aphanizomenon gracile NIVA-CYA 851		LT549450
Aphanizomenon sp. 30D11 			EF529481
Aphanizomenon sp. BACA0294 			MT176761
Aphanizomenon sp. PCC 7905			AJ133154
Argonema galeatum CBMC475m			PX326133
Argonema antarcticum A004/B2-1			NR176593
Argonema antarcticum A004/B2-2			OK173625
Argonema antarcticum A004/D5			OK173626
Argonema galeatum A003/A1 			NR176594 
Argonema galeatum A003/B4 			OK173629
Argonema galeatum A003/C3 			OK173635
Argonema galeatum A003/C5 			OK173631
Argonema galeatum A003/D1 			OK173630
Argonema galeatum A003/D3 			OK173632
Dolichospermum sp. CBMC469m			PX326134
Dolichospermum cf. lemmermannii 262 		AJ293114
Dolichospermum circinale CHAB3585 		MK209098
Dolichospermum crassum 11/23Y 			PV268092
Dolichospermum crassum NIES-1661  		LC228980
Dolichospermum crassum UAM502 			JN886022
084_Dolichospermum flos-aquae 04-10		FN691908
Dolichospermum flos-aquae 1tu30s 		AJ630422
Dolichospermum flos-aquae AWQC112D		AF247590
Dolichospermum flos-aquae NIES-75		LC096267
Dolichospermum flos-aquae PCC 9302		AY038032
Dolichospermum mucosum 08-03 			FN691920
Dolichospermum mucosum 08-09 			JQ237768
Dolichospermum planctonicum 1tu36s8		AJ630433
Dolichospermum planctonicum B1-15 		KP635087
Dolichospermum planctonicum CENA209  		FJ830580
Dolichospermum planctonicum CENA210 		FJ830581
Dolichospermum planctonicum NIES-1723 		LC319772
Dolichospermum pseudocompactum NIES-79 		LC096263
Dolichospermum smithii 08-02  			FN691924
Dolichospermum smithii NIES-1724 		LC228973
Dolichospermum smithii NIES-818  		LC190507
Dolichospermum smithii TAC431 			AB551441
Dolichospermum sp. FACHB-1384 			ON623014
Dolichospermum spiroides NIES-1905  		LC319774
Gloeobacter kilaueensis JS1			NR121745
Gloeobacter morelensis MG652769			NR176987
Gloeobacter violaceus PCC_9601			KC004020
Gloeobacter violaceus PCC_7421			NR074282
Microcoleus sp. CBMC482m			unpublished
Microcoleus autumnalis CCALA 154 		JN230342
Microcoleus autumnalis P012 			JQ712612
Microcoleus sp. AT13-A5 			MW742966
Microcoleus sp. AT13-C4 			MW742954
Microcoleus sp. S13-B2 				MW742956
Microcoleus vaginatus CNP3-KK2 			EF654064
Microcoleus vaginatus SAG 2211 			EF654074
Oscillatoria sancta PCC 7515			NR112112
Oscillatoria sp. RMCB11				MT764795
Oscillatoria sp. WZU0088 			OP588927
Oscillatoria sp. WZU0091 			OP588930
Oscillatoria sp. WZU0093 			OP588932
Oscillatoria sp. WZU0094 			OP588933
Oscillatoria sp. WZU0097 			OP588936
Oxynema acuminatum PCC 6304			NR102463
Phormidium sp. 0511N1 				KC854783
Planktothrix agardhii NIES-204  		NR112126
Planktothrix agardhii NIES-205 			LC096264
Planktothrix rubescens FEM GPR524 		LT546519
Planktothrix rubescens P1 			KM376427
Planktothrix rubescens TURKEYBLM5 		KY091684
Sphaerospermopsis kisseleviana CHAB332 		GU197636
Trichormus sp. UIC 10339 			KF444210
Trichormus variabilis ARAS13 			OQ389489
Trichormus variabilis BACA0675 			PP847292
