# Supplementary material for: Comprehensive Study of Some Cyanobacteria in Moscow Waterbodies (Russia), Including Characteristics of the Toxigenic Microcystis aeruginosa Strains
Source: Toxins (Basel). 2025 Oct 14;17(10):506. doi: 10.3390/toxins17100506 (PMC12568284; doi:10.3390/toxins17100506)
Supplement: Supplementary file 1 [file toxins-17-00506-s001.zip › S8.txt]

>001_Anabaena_sp._AICB_1382
cggctaactccgtgccagcagccgcggtaatacggaggatgcaagcgttatccggaatgattgggcgtaaagggtccgcaggtggctgtgtaagtctgctgttaaatagtcatgctcaacatgatcaaggcagtggaaactacatagctagagtgcgttcggggcagagggaattcctggtgtagcggtgaaatgcgtagatatcaggaagaacaccggtggcgaaagcgctctgctaggccgcaactgacactgagggacgaaagctaggggagcgaatgggattagataccccagtagtcctagccgtaaacgatggatactaggcgtggcttgtatcgacccgagccgtgccgtagctaacgcgttaagtatcccgcctggggagtacgcacgcaagtgtgaaactcaaaggaattgacgggggcccgcacaagcggtggagtatgtggtttaattcgatgcaacgcgaagaaccttaccaagacttgacatgtcgcgaatcttcttgaaaggggagagtgccttcgggagcgcgaacacaggtggtgcatggctgtcgtcagctcgtgtcgtgagatgttgggttaagtcccgcaacgagcgcaaccctcgtttctagttgccagcataaagatgggaactctagagagactgccggtgacaaaccggaggaaggtggggatgacgtcaagtcagcatgccccttacgtcttgggctacacacgtactacaatgctacggacaaagggcagctacacagcgatgtgatgcaaatctcataaaccgtagctcagttcagatcgaaggctgcaactcgccttcgtgaaggaggaatcgctggtaattgcaggtcagcatactgcagtgaattcgttcccgggccttgtacacaccgcccgtcac
>002_Dolichospermum_crassum_11/23Y
cggctaactccgtgccagcagccgcggtaatacggaggatgcaagcgttatccggaatgattgggcgtaaagggtccgcaggtggcattgaaagtctgctgttaaagagtctagctcaactagataagagcagtggaaactacaaagctagagtttggtcggggcagaaggaattcctggtgtagcggtgaaatgcgtagatatcaggaagaacaccagtggcgaaggcgttctgctaggccgagactgacactgagggacgaaagctaggggagcgaatgggattagataccccagtagtcctagccgtaaacgatggatactaggcgtagctcgtatcgacccgagctgtgccggagctaacgcgttaagtatcccgcctggggagtacgcaggcaactgtgaaactcaaaggaattgacgggggcccgcacaagcggtggagtatgtggtttaattcgatgcaacgcgaagaaccttaccaaggcttgacatgtcacgaatcctgtggaaacataggagtgccttcgggagcgtgaacacaggtggtgcatggctgtcgtcagctcgtgtcgtgagatgttgggttaagtcccgcaacgagcgcaaccctcgtttttagttgccagcattaagttgggcactctagagagactgccggtgacaaaccggaggaaggtggggatgacgtcaagtcagcatgccccttacgtcttgggctacacacgtactacaatgctacggacaaagggcagctacacagcgatgtgatgcgaatctcataaaccgtagctcagttcagatcgaaggctgcaactcgccttcgtgaaggaggaatcgctagtaattgcaggtcagcatactgcagtgaattcgttcccgggccttgtacacaccgcccgtcac
>003_Trichormus_variabilis_BACA0675
cggctaactccgtgccagcagccgcggtaatacggaggatgcaagcgttatccggaatgattgggcgtaaagggtccgcaggtggctgtgtaagtctgctgttaaatagtcatgctcaacatgatcaaggcagtggaaactacacagctagagtgcgttcggggcagagggaattcctggtgtagcggtgaaatgcgtagatatcaggaagaacaccggtggcgaaagcgctctgctaggccgcaactgacactgagggacgaaagctaggggagcgaatgggattagataccccagtagtcctagccgtaaacgatggatactaggcgtggcttgtatcgacccgagccgtgccgtagctaacgcgttaagtatcccgcctggggagtacgcacgcaagtgtgaaactcaaaggaattgacgggggcccgcacaagcggtggagtatgtggtttaattcgatgcaacgcgaagaaccttaccaagacttgacatgtcgcgaatttccttgaaaggggaaagtgccttcgggagcgcgaacacaggtggtgcatggctgtcgtcagctcgtgtcgtgagatgttgggttaagtcccgcaacgagcgcaaccctcgtttctagttgccagcaataagatgggaactctagagagactgccggtgacaaaccggaggaaggtggggatgacgtcaagtcagcatgccccttacgtcttgggctacacacgtactacaatgctacggacaaagggcagctacacagcgatgtgatgcaaatctcataaaccgtagctcagttcagatcgaaggctgcaactcgccttcgtgaaggaggaatcgctagtaattgcaggtcagcatactgcagtgaattcgttcccgggccttgtacacaccgcccgtcac
>004_Trichormus_variabilis_ARAS13
cggctaactccgtgccagcagccgcggtaatacggaggatgcaagcgttatccggaatgattgggcgtaaagggtccgcaggtggctgtgtaagtctgctgttaaatagtcatgctcaacatgatcaaggcagtggaaactacatagctagagtgcgttcggggcagagggaattcctggtgtagcggtgaaatgcgtagatatcaggaagaacaccggtggcgaaagcgctctgctaggccgcaactgacactgagggacgaaagctaggggagcgaatgggattagataccccagtagtcctagccgtaaacgatggatactaggcgtggcttgtatcgacccgagccgtgccgtagctaacgcgttaagtatcccgcctggggagtacgcacgcaagtgtgaaactcaaaggaattgacgggggcccgcacaagcggtggagtatgtggtttaattcgatgcaacgcgaagaaccttaccaagacttgacatgtcgcgaatttccttgaaaggggaaagtgccttcgggagcgcgaacacaggtggtgcatggctgtcgtcagctcgtgtcgtgagatgttgggttaagtcccgcaacgagcgcaaccctcgtttctagttgccagcaataagatgggaactctagagagactgccggtgacaaaccggaggaaggtggggatgacgtcaagtcagcatgccccttacgtcttgggctacacacgtactacaatgctacggacaaagggcagctac---------------------------------------------------------------------------------------------------------------------------------------------------
>005_Oxynema_acuminatum_PCC_6304
cggctaactccgtgccagcagccgcggtaagacggaggatgcaagcgttatccggaattattgggcgtaaagcgtccgtaggtggctgttcaagtctgccgttaaagaccggggcttaactccggaaaaactgtggaaactgaacagctagagtatggtaggggtaaggggaattcccggtgtagcggtgaaatgcgtagatatcgggaagaacaccggtggcgaaggcgccttactgggccataactgacactgagggacgaaagctaggggagcgaaagggattagatacccctgtagtcctagctgtaaacgatggatactaggtgttgcccgtatcgacccgggcagtgccgtagctaacgcgttaagtatcccgcctggggagtacgcacgcaagtgtgaaactcaaaggaattgacgggggcccgcacaagcggtggagtatgtggtttaattcgatgcaacgcgaagaaccttaccagggcttgacatgtccagaatcttggggaaacctaagagtgccttcgggagctggaacacaggtggtgcatggctgtcgtcagctcgtgtcgtgagatgttgggttaagtcccgcaacgagcgcaaccctcgtccttagttgccatcattaagttgggcactttagggagactgccggtgacaaaccggaggaaggtggggatgacgtcaagtcagcatgccccttacgtcctgggctacacacgtactacaatgggaaggacagagggtagcaagcgcgcgagtgcaagccaatcccataaacctttcctcagttcagattgaagtttgcaactcaacttcatgaaggcggaatcgctagtaatcgcaggtcagcatactgcggtgaatacgttcccgggccttgtacacaccgcccgtcac
>006_Oscillatoria_sp._WZU0097
cggctaactccgtgccagcagccgcggtaatacggaggatgcaagcgttatccggaatcattgggcgtaaagcgtccgtaggtggcagttcaagtctgctgttaaaggctggggcttaaccccagacaggcagtggaaactgaacagctagagtgtggtaggggtagagggaattcccggtgtagcggtgaaatgcgtagatatcgggaagaacaccggtggcgaaagcgctctgctggaccacaactgacactgagggacgaaagctaggggagcgaatgggattagataccccagtagtcctagccgtaaacgatggatactaggtgttgtgagtatcgaccctcacagtgccgcagctaacgcgctaagtatcccgcctggggagtacgcacgcaagtgtgaaactcaaaggaattgacgggggcccgcacaagcggtggagtatgtggtttaattcgatgcaacgcgaagaaccttaccagggcttgacatgtccggaatcctcttgaaagggaggggtgccttcgggaaccggaacacaggtggtgcatggctgtcgtcagctcgtgtcgtgagatgttgggttaagtcccgcaacgagcgcaaccctcgtttttagttgccatcattaagttgggcactctgaagagactgccggtgacaaaccggaggaaggtggggatgacgtcaagtcagcatgccccttacgtcctgggctacacacgtactacaatgctacggacaaagggcagcaagcaggcgactgcaagctaatcccataaaccgtggctcagttcagatcgcaggctgcaactcgcctgcgtgaaggcggaatcgctagtaatcgcaggtcagcatactgcggtgaatacgttcccgggccttgtacacaccgcccgtcac
>007_Oscillatoria_sp._WZU0094
cggctaactccgtgccagcagccgcggtaatacggaggatgcaagcgttatccggaatcattgggcgtaaagcgtccgtaggtggcagttcaagtctgctgttaaaggctggggcttaaccccagacaggcagtggaaactgaacagctagagtgtggtaggggtagagggaattcccggtgtagcggtgaaatgcgtagatatcgggaagaacaccggtggcgaaagcgctctgctggaccacaactgacactgagggacgaaagctaggggagcgaatgggattagataccccagtagtcctagccgtaaacgatggatactaggtgttgtgagtatcgaccctcacagtgccgcagctaacgcgctaagtatcccgcctggggagtacgcacgcaagtgtgaaactcaaaggaattgacgggggcccgcacaagcggtggagtatgtggtttaattcgatgcaacgcgaagaaccttaccagggcttgacatgtccggaatcctcttgaaagggaggggtgccttcgggaaccggaacacaggtggtgcatggctgtcgtcagctcgtgtcgtgagatgttgggttaagtcccgcaacgagcgcaaccctcgtttttagttgccatcattaagttgggcactctgaagagactgccggtgacaaaccggaggaaggtggggatgacgtcaagtcagcatgccccttacgtcctgggctacacacgtactacaatgctacggacaaagggcagcaagcaggcgactgcaagctaatcccataaaccgtggctcagttcagatcgcaggctgcaactcgcctgcgtgaaggcggaatcgctagtaatcgcaggtcagcatactgcggtgaatacgttcccgggccttgtacacaccgcccgtcac
>008_Oscillatoria_sp._WZU0093
cggctaactccgtgccagcagccgcggtaatacggaggatgcaagcgttatccggaatcattgggcgtaaagcgtccgtaggtggcagttcaagtctgctgttaaaggctggggcttaaccccagacaggcagtggaaactgaacagctagagtgtggtaggggtagagggaattcccggtgtagcggtgaaatgcgtagatatcgggaagaacaccggtggcgaaagcgctctgctggaccacaactgacactgagggacgaaagctaggggagcgaatgggattagataccccagtagtcctagccgtaaacgatggatactaggtgttgtgagtatcgaccctcacagtgccgcagctaacgcgctaagtatcccgcctggggagtacgcacgcaagtgtgaaactcaaaggaattgacgggggcccgcacaagcggtggagtatgtggtttaattcgatgcaacgcgaagaaccttaccagggcttgacatgtccggaatcctcttgaaagggaggggtgccttcgggaaccggaacacaggtggtgcatggctgtcgtcagctcgtgtcgtgagatgttgggttaagtcccgcaacgagcgcaaccctcgtttttagttgccatcattaagttgggcactctgaagagactgccggtgacaaaccggaggaaggtggggatgacgtcaagtcagcatgccccttacgtcctgggctacacacgtactacaatgctacggacaaagggcagcaagcaggcgactgcaagctaatcccataaaccgtggctcagttcagatcgcaggctgcaactcgcctgcgtgaaggcggaatcgctagtaatcgcaggtcagcatactgcggtgaatacgttcccgggccttgtacacaccgcccgtcac
>009_Oscillatoria_sp._WZU0091
cggctaactccgtgccagcagccgcggtaatacggaggatgcaagcgttatccggaatcattgggcgtaaagcgtccgtaggtggcagttcaagtctgctgttaaaggctggggcttaaccccagacaggcagtggaaactgaacagctagagtgtggtaggggtagagggaattcccggtgtagcggtgaaatgcgtagatatcgggaagaacaccggtggcgaaagcgctctgctggaccacaactgacactgagggacgaaagctaggggagcgaatgggattagataccccagtagtcctagccgtaaacgatggatactaggtgttgtgagtatcgaccctcacagtgccgcagctaacgcgctaagtatcccgcctggggagtacgcacgcaagtgtgaaactcaaaggaattgacgggggcccgcacaagcggtggagtatgtggtttaattcgatgcaacgcgaagaaccttaccagggcttgacatgtccggaatcctcttgaaagggaggggtgccttcgggaaccggaacacaggtggtgcatggctgtcgtcagctcgtgtcgtgagatgttgggttaagtcccgcaacgagcgcaaccctcgtttttagttgccatcattaagttgggcactctgaagagactgccggtgacaaaccggaggaaggtggggatgacgtcaagtcagcatgccccttacgtcctgggctacacacgtactacaatgctacggacaaagggcagcaagcaggcgactgcaagctaatcccataaaccgtggctcagttcagatcgcaggctgcaactcgcctgcgtgaaggcggaatcgctagtaatcgcaggtcagcatactgcggtgaatacgttcccgggccttgtacacaccgcccgtcac
>010_Oscillatoria_sp._WZU0088
cggctaactccgtgccagcagccgcggtaatacggaggatgcaagcgttatccggaatcattgggcgtaaagcgtccgtaggtggcagttcaagtctgctgttaaaggctggggcttaaccccagacaggcagtggaaactgaacagctagagtgtggtaggggtagagggaattcccggtgtagcggtgaaatgcgtagatatcgggaagaacaccggtggcgaaagcgctctgctggaccacaactgacactgagggacgaaagctaggggagcgaatgggattagataccccagtagtcctagccgtaaacgatggatactaggtgttgtgagtatcgaccctcacagtgccgcagctaacgcgctaagtatcccgcctggggagtacgcacgcaagtgtgaaactcaaaggaattgacgggggcccgcacaagcggtggagtatgtggtttaattcgatgcaacgcgaagaaccttaccagggcttgacatgtccggaatcctcttgaaagggaggggtgccttcgggaaccggaacacaggtggtgcatggctgtcgtcagctcgtgtcgtgagatgttgggttaagtcccgcaacgagcgcaaccctcgtttttagttgccatcattaagttgggcactctgaagagactgccggtgacaaaccggaggaaggtggggatgacgtcaagtcagcatgccccttacgtcctgggctacacacgtactacaatgctacggacaaagggcagcaagcaggcgactgcaagctaatcccataaaccgtggctcagttcagatcgcaggctgcaactcgcctgcgtgaaggcggaatcgctagtaatcgcaggtcagcatactgcggtgaatacgttcccgggccttgtacacaccgcccgtcac
>011_Dolichospermum_sp._FACHB-1384
cggctaactccgtgccagcagccgcggtaatacggaggatgcaagcgttatccggaatgattgggcgtaaagggtccgcaggtggcattgtaagtctgctgttaaagagtctagctcaactagataaaagcagtggaaactacaaagctagagtttggtcggggcagaaggaattcctggtgtagcggtgaaatgcgtagatatcaggaagaacaccagtggcgaaggcgttctgctaggccgagactgacactgagggacgaaagctaggggagcgaatgggattagataccccagtagtcctagccgtaaacgatggatactaggcgtagctcgtatcgacccgagctgtgccggagctaacgcgttaagtatcccgcctggggagtacgcaggcaactgtgaaactcaaaggaattgacgggggcccgcacaagcggtggagtatgtggtttaattcgatgcaacgcgaagaaccttaccaaggcttgacatgtcacgaatcctgtggaaacataggagtgccttcgggagcgtgaacacaggtggtgcatggctgtcgtcagctcgtgtcgtgagatgttgggttaagtcccgcaacgagcgcaaccctcgtttttagttgccagcattaagttgggcactctagagagactgccggtgacaaaccggaggaaggtggggatgacgtcaagtcagcatgccccttacgtcttgggctacacacgtactacaatgctacggacaaagggcagctacacagcgatgtgatgcgaatctcataaaccgtagctcagttcagatcgaaggctgcaactcgccttcgtgaaggaggaatcgctagtaattgcaggtcagcatactgcagtgaattcgttcccgggccttgtacacaccgcccgtcac
>012_Oscillatoria_sancta_PCC_7515
cggctaactccgtgccagcagccgcggtaatacggaggaggcaagcgttatccggaatgattgggcgtaaagcgtccgcaggtggccatgtaagtctgctgtcaaaacccagggcttaactctggttaggcagtggaaactacaaagctagagtctggtaggggccaagggaattcccggtgtagcggtgaaatgcgtagagatcgggaagaacatcggtggcgaaagcgcttggctagaccagaactgacactcagggacgaaagctaggggagcgaatgggattagataccccagtagtcctagctgtaaacgatggatactaggtgttgcctgtatcgacccgcgcagtgccgtagctaacgcgttaagtatcccgcctggggagtacgcacgcaagtgtgaaactcaaaggaattgacgggg--ccgcacaagcggtggagtatgtggtttaattcgatgtaacgcgaagaaccttaccagggcttgacatgtcgcgaatctaggggaaaccttggagtgccttcgggagcgcgaacacaggtggtgcatggctgtcgtcagctcgtgtcgtgagatgttgggttaagtcccgcaacgagcgcaaccctcgtctttagttgccagcattaagttgggcactctgaagagactgccggtgacaaaccggaggaaggtggggatgacgtcaagtcagcatgccccttacgccctgggctacacacgtactacaatggtctggacagagggtagccaacccgcgagggtgagccaatccctaaaaccaggcctcagttcagattgcaggctgcaactcgcctgcatgaagtcggaatcgctagtaatcgcaggtcagcatactgcggtgaatccgttcccgggccttgtacacaccgcccgtcac
>013_Argonema_galeatum_A003/C3
cggctaactccgtgccagcagccgcggtaatacggaggatgcaagcgttatccggaatcattgggcgtaaagcgtccgtaggtggcagttcaagtctgctgttaaaggctggggcttaaccccagacaggcagtggaaactgaacagctagagtgtggtaggggtagagggaattcccggtgtagcggtgaaatgcgtagatatcgggaagaacaccggtggcgaaagcgctctgctggaccacaactgacactgagggacgaaagctaggggagcgaatgggattagataccccagtagtcctagccgtaaacgatggatactaggtgttgtgagtatcgaccctcacagtgccgcagctaacgcgctaagtatcccgcctggggagtacgcacgcaagtgtgaaactcaaaggaattgacgggggcccgcacaagcggtggagtatgtggtttaattcgatgcaacgcgaagaaccttaccaggacttgacatgtccggaatcctcttgaaagggaggagtgccttcgggaaccggaacacaggtggtgcatggctgtcgtcagctcgtgtcgtgagatgttgggttaagtcccgcaacgagcgcaaccctcgtttttagttgccatcattaagttgggcactctgaagagactgccggtgacaaaccggaggaaggtggggatgacgtcaagtcagcatgccccttacgtcctgggctacacacgtactacaatgctacggacaaagggcagcaagcatgcgaatgcaagctaatcccataaaccgtggctcagttcagatcgcaggctgcaactcgcctgcgtgaaggcggaatcgctagtaatcgcaggtcagcatactgcggtgaatacgttcccgggccttgtacacaccgcccgtcac
>014_Argonema_galeatum_A003/D3
cggctaactccgtgccagcagccgcggtaatacggaggatgcaagcgttatccggaatcattgggcgtaaagcgtccgtaggtggcagttcaagtctgctgttaaaggctggggcttaaccccagacaggcagtggaaactgaacagctagagtgtggtaggggtagagggaattcccggtgtagcggtgaaatgcgtagatatcgggaagaacaccggtggcgaaagcgctctgctggaccacaactgacactgagggacgaaagctaggggagcgaatgggattagataccccagtagtcctagccgtaaacgatggatactaggtgttgtgagtatcgaccctcacagtgccgcagctaacgcgctaagtatcccgcctggggagtacgcacgcaagtgtgaaactcaaaggaattgacgggggcccgcacaagcggtggagtatgtggtttaattcgatgcaacgcgaagaaccttaccaggacttgacatgtccggaatcctcttgaaagggaggagtgccttcgggaaccggaacacaggtggtgcatggctgtcgtcagctcgtgtcgtgagatgttgggttaagtcccgcaacgagcgcaaccctcgtttttagttgccatcattaagttgggcactctgaagagactgccggtgacaaaccggaggaaggtggggatgacgtcaagtcagcatgccccttacgtcctgggctacacacgtactacaatgctacggacaaagggcagcaagcatgcgaatgcaagctaatcccataaaccgtggctcagttcagatcgcaggctgcaactcgcctgcgtgaaggcggaatcgctagtaatcgcaggtcagcatactgcggtgaatacgttcccgggccttgtacacaccgcccgtcac
>015_Argonema_galeatum_A003/C5
cggctaactccgtgccagcagccgcggtaatacggaggatgcaagcgttatccggaatcattgggcgtaaagcgtccgtaggtggcagttcaagtctgctgttaaaggctggggcttaaccccagacaggcagtggaaactgaacagctagagtgtggtaggggtagagggaattcccggtgtagcggtgaaatgcgtagatatcgggaagaacaccggtggcgaaagcgctctgctggaccacaactgacactgagggacgaaagctaggggagcgaatgggattagataccccagtagtcctagccgtaaacgatggatactaggtgttgtgagtatcgaccctcacagtgccgcagctaacgcgctaagtatcccgcctggggagtacgcacgcaagtgtgaaactcaaaggaattgacgggggcccgcacaagcggtggagtatgtggtttaattcgatgcaacgcgaagaaccttaccaggacttgacatgtccggaatcctcttgaaagggaggagtgccttcgggaaccggaacacaggtggtgcatggctgtcgtcagctcgtgtcgtgagatgttgggttaagtcccgcaacgagcgcaaccctcgtttttagttgccatcattaagttgggcactctgaagagactgccggtgacaaaccggaggaaggtggggatgacgtcaagtcagcatgccccttacgtcctgggctacacacgtactacaatgctacggacaaagggcagcaagcatgcgaatgcaagctaatcccataaaccgtggctcagttcagatcgcaggctgcaactcgcctgcgtgaaggcggaatcgctagtaatcgcaggtcagcatactgcggtgaatacgttcccgggccttgtacacaccgcccgtcac
>016_Argonema_galeatum_A003/D1
cggctaactccgtgccagcagccgcggtaatacggaggatgcaagcgttatccggaatcattgggcgtaaagcgtccgtaggtggcagttcaagtctgctgttaaaggctggggcttaaccccagacaggcagtggaaactgaacagctagagtgtggtaggggtagagggaattcccggtgtagcggtgaaatgcgtagatatcgggaagaacaccggtggcgaaagcgctctgctggaccacaactgacactgagggacgaaagctaggggagcgaatgggattagataccccagtagtcctagccgtaaacgatggatactaggtgttgtgagtatcgaccctcacagtgccgcagctaacgcgctaagtatcccgcctggggagtacgcacgcaagtgtgaaactcaaaggaattgacgggggcccgcacaagcggtggagtatgtggtttaattcgatgcaacgcgaagaaccttaccaggacttgacatgtccggaatcctcttgaaagggaggagtgccttcgggaaccggaacacaggtggtgcatggctgtcgtcagctcgtgtcgtgagatgttgggttaagtcccgcaacgagcgcaaccctcgtttttagttgccatcattaagttgggcactctgaagagactgccggtgacaaaccggaggaaggtggggatgacgtcaagtcagcatgccccttacgtcctgggctacacacgtactacaatgctacggacaaagggcagcaagcatgcgaatgcaagctaatcccataaaccgtggctcagttcagatcgcaggctgcaactcgcctgcgtgaaggcggaatcgctagtaatcgcaggtcagcatactgcggtgaatacgttcccgggccttgtacacaccgcccgtcac
>017_Argonema_galeatum_A003/B4
cggctaactccgtgccagcagccgcggtaatacggaggatgcaagcgttatccggaatcattgggcgtaaagcgtccgtaggtggcagttcaagtctgctgttaaaggctggggcttaaccccagacaggcagtggaaactgaacagctagagtgtggtaggggtagagggaattcccggtgtagcggtgaaatgcgtagatatcgggaagaacaccggtggcgaaagcgctctgctggaccacaactgacactgagggacgaaagctaggggagcgaatgggattagataccccagtagtcctagccgtaaacgatggatactaggtgttgtgagtatcgaccctcacagtgccgcagctaacgcgctaagtatcccgcctggggagtacgcacgcaagtgtgaaactcaaaggaattgacgggggcccgcacaagcggtggagtatgtggtttaattcgatgcaacgcgaagaaccttaccaggacttgacatgtccggaatcctcttgaaagggaggagtgccttcgggaaccggaacacaggtggtgcatggctgtcgtcagctcgtgtcgtgagatgttgggttaagtcccgcaacgagcgcaaccctcgtttttagttgccatcattaagttgggcactctgaagagactgccggtgacaaaccggaggaaggtggggatgacgtcaagtcagcatgccccttacgtcctgggctacacacgtactacaatgctacggacaaagggcagcaagcatgcgaatgcaagctaatcccataaaccgtggctcagttcagatcgcaggctgcaactcgcctgcgtgaaggcggaatcgctagtaatcgcaggtcagcatactgcggtgaatacgttcccgggccttgtacacaccgcccgtcac
>018_Argonema_galeatum_A003/A1
cggctaactccgtgccagcagccgcggtaatacggaggatgcaagcgttatccggaatcattgggcgtaaagcgtccgtaggtggcagttcaagtctgctgttaaaggctggggcttaaccccagacaggcagtggaaactgaacagctagagtgtggtaggggtagagggaattcccggtgtagcggtgaaatgcgtagatatcgggaagaacaccggtggcgaaagcgctctgctggaccacaactgacactgagggacgaaagctaggggagcgaatgggattagataccccagtagtcctagccgtaaacgatggatactaggtgttgtgagtatcgaccctcacagtgccgcagctaacgcgctaagtatcccgcctggggagtacgcacgcaagtgtgaaactcaaaggaattgacgggggcccgcacaagcggtggagtatgtggtttaattcgatgcaacgcgaagaaccttaccaggacttgacatgtccggaatcctcttgaaagggaggagtgccttcgggaaccggaacacaggtggtgcatggctgtcgtcagctcgtgtcgtgagatgttgggttaagtcccgcaacgagcgcaaccctcgtttttagttgccatcattaagttgggcactctgaagagactgccggtgacaaaccggaggaaggtggggatgacgtcaagtcagcatgccccttacgtcctgggctacacacgtactacaatgctacggacaaagggcagcaagcatgcgaatgcaagctaatcccataaaccgtggctcagttcagatcgcaggctgcaactcgcctgcgtgaaggcggaatcgctagtaatcgcaggtcagcatactgcggtgaatacgttcccgggccttgtacacaccgcccgtcac
>019_Planktothrix_agardhii_NIES-204
cggctaactccgtgccagcagccgcggtaatacgggggatgcaagcgttatccggaatgattgggcgtaaagagtccgtaggtagtcatccaagtctgctgttaaagagcgaggcttaacctcgtaaaggcagtggaaactggaagactagagtgtagtaggggcagagggaattcctggtgtagcggtgaaatgcgtagagatcaggaagaacaccggtggcgaaggcgctctgctgggctataactgacactgagggacgaaagctaggggagcgaatgggattagataccccagtagtcctagcggtaaacgatggaaactaggtgtggcctgtatcgacccgggccgtgccgaagcaaacgcgttaagtttcccgcctggggagtacgcacgcaagtgtgaaactcaaaggaattgacgggggcccgcacaagcggtggagtatgtggtttaattcgatgcaacgcgaagaaccttaccaggacttgacatctctggaatctccttgaaaggggagagtgccgtaaggaaccagaagacaggtgctgcatggctgtcgtcagctcgtgtcgtgagatgttgggttaagtcccgcaacgagcgcaaccctcgtcgttagttgccatcattaagttgggaactctagcgagactgccggtgacaaaccggaggaaggtgaggatgacgtcaagtcagcatggcccttacgtcctgggcgacacacgtactacaatgcgagggacacagagcagccaacccgcgagggagagcgaatctcacaaaccctggcacagttcagattgcaggctgcaactcgcctgcatgaaggaggaatcgctagtaatcgcaggtcagcatactgcggtgaatccgttcccgggccttgtacacaccgcccgtcac
>020_Aphanizomenon_gracile_NIVA-CYA_851
cggctaactccgtgccagcagccgcggtaatacggaggatgcaagcgttatccggaatgattgggcgtaaagggtccgcaggtggcattgtaagtctgctgttaaagagtttggctcaaccaaataaaagcagtggaaactacaaagctagagtgtggtcggggcagagggaattcctggtgtagcggtgaaatgcgtagatatcaggaagaacatcggtggcgaaggcgctctgctaggccaagactgacactgagggacgaaagctaggggagcgaatgggattagataccccagtagtcctagccgtaaacgatggatactaggcgtagctcgtatcgacccgagctgtgccgtagctaacgcgttaagtatcccgcctggggagtacgcaggcaactgtgaaactcaaaggaattgacgggggcccgcacaagcggtggagtatgtggtttaattcgatgcaacgcgaagaaccttaccaaggcttgacatgtcacgaattctgttgaaagatggaagtgccttcgggaacgtgaacacaggtggtgcatggctgtcgtcagctcgtgtcgtgagatgttgggttaagtcccgcaacgagcgcaaccctcgtttttagttgccagcattaagttgggcactctagagagactgccggtgacaaaccggaggaaggtggggatgacgtcaagtcagcatgccccttacgccttgggctacacacgtactacaatgctacggacaaagggcagctacacagcgatgtgatgcgaatctcacaaaccgtagctcagttcagatcgaaggctgcaactcgccttcgtgaaggaggaatcgctagtaattgcaggtcagcatactgcagtgaattcgttcccgggccttgtacacaccgcccgtcac
>021_Aphanizomenon_flos-aquae_2012/KM/D3
cggctaactccgtgccagcagccgcggtaatacggaggatgcaagcgttatccggaatgattgggcgtaaagggtccgcaggtggcattgtaagtctgctgttaaagagtttggctcaaccaaataaaagcagtggaaactacaaagctagagtgtggtcggggcagagggaattcctggtgtagcggtgaaatgcgtagatatcaggaagaacaccggtggcgaaggcgctctgctaggccaagactgacactgagggacgaaagctaggggagcgaatgggattagataccccagtagtcctagccgtaaacgatggatactaggcgtagctcgtatcgacccgagctgtgccgtagctaacgcgttaagtatcccgcctggggagtacgcaggcaactgtgaaactcaaaggaattgacgggggcccgcacaagcggtggagtatgtggtttaattcgatgcaacgcgaagaaccttaccaaggcttgacatgtcacgaattccgttgaaagatggaagtgccttcgggagcgtgaacacaggtggtgcatggctgtcgtcagctcgtgtcgtgagatgttgggttaagtcccgcaacgagcgcaaccctcgtttttagttgccagcattaagttgggcactctagagagactgccggtgacaaaccggaggaaggtggggatgacgtcaagtcagcatgccccttacgtcttgggctacacacgtactacaatgctacggacaaagggcagctacacagcgatgtgatgcgaatctcataaaccgtagctcagttcagatcgaaggctgcaactcgccttcgtgaaggaggaatcgctagtaattgcaggtcagcatactgcagtgaattcgttcccgggccttgtacacaccgcccgtcac
>022_Microcoleus_sp._AT13-A5
cggctaactccgtgccagcagccgcggtaagacggaggatgcaagcgttatccggaatgattgggcgtaaagcgtccgcaggtggcagttcaagtctgctgtcaaagaccggggcttaacttcggaaaggcagtggaaactgaacagctagagtatggtaggggcagagggaattcctggtgtagcggtgaaatgcgtagagatcaggaagaacatcggtggcgaaggcgctctgctggaccataactgacactcagggacgaaagctaggggagcgaatgggattagataccccagtagtcctagccgtaaacgatggatactaggtgttgtctgtatcgacccggacagtgccgtagctaacgcgttaagtatcccgcctggggagtacgcacgcaagtgtgaaactcaaaggaattgacgggggcccgcacaagcggtggagtatgtggtttaattcgatgcaacgcgaagaaccttaccaggacttgacatgtcgcgaatcctcttgaaagggaggagtgccttcgggagcgcgaacacaggtggtgcatggctgtcgtcagctcgtgtcgtgagatgttgggttaagtcccgcaacgagcgcaaccctcgtgtttagttgccatcattaagttgggcactctaaacagactgccggtgacaaaccggaggaaggtggggatgacgtcaagtcagcatgccccttacgtcctgggctacacacgtactacaatggtagggacagagggcagccaacccgcgagggcgagctaatcccgtaaaccctgcctcagttcagattgcaggctgcaactcgcctgcatgaaggcggaatcgctagtaatcgcaggtcagcatactgcggtgaatccgttcccgggccttgtacacaccgcccgtcac
>023_Microcoleus_sp._S13-B2
cggctaactccgtgccagcagccgcggtaagacggaggatgcaagcgttatccggaatgattgggcgtaaagcgtccgcaggtggcagttcaagtctgctgtcaaagaccggggcttaacttcggaaaggcagtggaaactgaacagctagagtatggtaggggcagagggaattcctggtgtagcggtgaaatgcgtagagatcaggaagaacatcggtggcgaaggcgctctgctggaccataactgacactcagggacgaaagctaggggagcgaatgggattagataccccagtagtcctagccgtaaacgatggatactaggtgttgtctgtatcgacccggacagtgccgtagctaacgcgttaagtatcccgcctggggagtacgcacgcaagtgtgaaactcaaaggaattgacgggggcccgcacaagcggtggagtatgtggtttaattcgatgcaacgcgaagaaccttaccaggacttgacatgtcgcgaatcctcttgaaagggaggagtgccttcgggagcgcgaacacaggtggtgcatggctgtcgtcagctcgtgtcgtgagatgttgggttaagtcccgcaacgagcgcaaccctcgtgtttagttgccatcattaagttgggcactctaaacagactgccggtgacaaaccggaggaaggtggggatgacgtcaagtcagcatgccccttacgtcctgggctacacacgtactacaatggtagggacagagggcagccaacccgcgagggcgagctaatcccgtaaaccctgcctcagttcagattgcaggctgcaactcgcctgcatgaaggcggaatcgctagtaatcgcaggtcagcatactgcggtgaatccgttcccgggccttgtacacaccgcccgtcac
>024_Microcoleus_sp._AT13-C4
cggctaactccgtgccagcagccgcggtaagacggaggatgcaagcgttatccggaatgattgggcgtaaagcgtccgcaggtggcagttcaagtctgctgtcaaagaccggggcttaacttcggaaaggcagtggaaactgaacagctagagtatggtaggggcagagggaattcctggtgtagcggtgaaatgcgtagagatcaggaagaacatcggtggcgaaggcgctctgctggaccataactgacactcagggacgaaagctaggggagcgaatgggattagataccccagtagtcctagccgtaaacgatggatactaggtgttgtctgtatcgacccggacagtgccgtagctaacgcgttaagtatcccgcctggggagtacgcacgcaagtgtgaaactcaaaggaattgacgggggcccgcacaagcggtggagtatgtggtttaattcgatgcaacgcgaagaaccttaccaggacttgacatgtcgcgaatcctcttgaaagggaggagtgccttcgggagcgcgaacacaggtggtgcatggctgtcgtcagctcgtgtcgtgagatgttgggttaagtcccgcaacgagcgcaaccctcgtgtttagttgccatcattaagttgggcactctaaacagactgccggtgacaaaccggaggaaggtggggatgacgtcaagtcagcatgccccttacgtcctgggctacacacgtactacaatggtagggacagagggcagccaacccgcgagggcgagctaatcccgtaaaccctgcctcagttcagattgcaggctgcaactcgcctgcatgaaggcggaatcgctagtaatcgcaggtcagcatactgcggtgaatccgttcccgggccttgtacacaccgcccgtcac
>025_Oscillatoria_sp._RMCB11
cggctaactccgtgccagcagccgcggtaatacggaggatgcaagcgttatccggaatcattgggcgtaaagcgtccgtaggtggcagttcaagtctgctgttaaaggctggggcttaaccccagacaggcagtggaaactgaacagctagagtgtggtaggggtagagggaattcccggtgtagcggtgaaatgcgtagatatcgggaagaacaccggtggcgaaagcgctctgctggaccacaactgacactgagggacgaaagctaggggagcgaatgggattagataccccagtagtcctggccgtaaacgatggatactaggtgttgtgagtatcgaccctcacagtgccgcagctaacgcgctaagtatcccgcctggggagtacgcacgcaagtgtgaaactcaaaggaattgacgggggcccgcacaagcggtggagtatgtggtttaattcgatgcaacgcgaagaaccttaccaagacttgacatgtccgggatcctcttgaaagggaggagtgccttcgggaaccggaacacaggtggtgcatggctgtcgtcagctcgtgtcgtgagatgttgggttaagtcccgcaacgagcgcaaccctcgtttttagttgccatcattaagttgggcactctgaagagactgccggcgacaaaccggaggaaggtggggatgacgtcaagtcagcatgccccttacgtcttgggctacacacgtactacaatgctacggacaaagggcagcaagcatgcgaatgcaagctaatcccataaaccgtggctcagttcagatcgcaggctgcaactcgcctgcgtgaaggcggaatcgctagtaatcgcaggtcagcatactgcggtgaatacgttcccgggccttgtacacaccgcccgtcac
>026_Aphanizomenon_gracile_FBCC-A233
cggctaactccgtgccagcagccgcggtaatacggaggatgcaagcgttatccggaatgattgggcgtaaagggtccgcaggtggcattgtaagtctgctgttaaagagtttggctcaaccaaataaaagcagtggaaactacaaagctagagtgtggtcggggcagagggaattcctggtgtagcggtgaaatgcgtagatatcaggaagaacaccggtggcgaaggcgctctgctaggccaagactgacactgagggacgaaagctaggggagcgaatgggattagataccccagtagtcctagccgtaaacgatggatactaggcgtagctcgtatcgacccgagctgtgccgtagctaacgcgttaagtatcccgcctggggagtacgcaggcaactgtgaaactcaaaggaattgacgggggcccgcacaagcggtggagtatgtggtttaattcgatgcaacgcgaagaaccttaccaaggcttgacatgtcacgaattccgttgaaagatggaagtgccttcgggagcgtgaacacaggtggtgcatggctgtcgtcagctcgtgtcgtgagatgttgggttaagtcccgcaacgagcgcaaccctcgtttttagttgccagcattaagttgggcactctagagagactgccggtgacaaaccggaggaaggtggggatgacgtcaagtcagcatgccccttacgtcttgggctacacacgtactacaatgctacggacaaagggcagctacacagcgatgtgatgcgaatctcataaaccgtagctcagttcagatcgaaggctgcaactcgccttcgtgaaggaggaatcgctagtaattgcaggtcagcatactgcagtgaattcgttcccgggccttgtacacaccgcccgtcac
>027_Aphanizomenon_sp._BACA0294
cggctaactccgtgccagcagccgcggtaatacggaggatgcaagcgttatccggaatgattgggcgtaaagggtccgcaggtggcattgtaagtctgctgttaaagagtttggctcaaccaaataaaagcagtggaaactacaaagctagagtgtggtcggggcagagggaattcctggtgtagcggtgaaatgcgtagatatcaggaagaacaccggtggcgaaggcgctctgctaggccaagactgacactgagggacgaaagctaggggagcgaatgggattagataccccagtagtcctagccgtaaacgatggatactaggcgtagctcgtatcgacccgagctgtgccgtagctaacgcgttaagtatcccgcctggggagtacgcaggcaactgtgaaactcaaaggaattgacgggggcccgcacaagcggtggagtatgtggtttaattcgatgcaacgcgaagaaccttaccaaggcttgacatgtcacgaattccgttgaaagatggaagtgccttcgggagcgtgaacacaggtggtgcatggctgtcgtcagctcgtgtcgtgagatgttgggttaagtcccgcaacgagcgcaaccctcgtttttagttgccagcattaagttgggcactctagagagactgccggtgacaaaccggaggaaggtggggatgacgtcaagtcagcatgccccttacgtcttgggctacacacgtactacaatgctacggacaaagggcagctacacagcgatgtgatgcgaatctcataaaccgtagctcagttcagatcgaaggctgcaactcgccttcgtgaaggaggaatcgctagtaattgcaggtcagcatactgcagtgaattcgttcccgggccttgtacacaccgcccgtcac
>028_Dolichospermum_circinale_CHAB3585
cggctaactccgtgccagcagccgcggtaatacggaggatgcaagcgttatccggaatgattgggcgtaaagggtccgcaggtggcattgaaagtctgctgttaaagagtctagctcaactagataaaagcagtggaaactacaaagctagagtttggtcggggcagaaggaattcctggtgtagcggtgaaatgcgtagatatcaggaagaacaccagtggcgaaggcgttctgctaggccgagactgacactgagggacgaaagctaggggagcgaatgggattagataccccagtagtcctagccgtaaacgatggatactaggcgtagctcgtatcgacccgagctgtgccggagctaacgcgttaagtatcccgcctggggagtacgcaggcaactgtgaaactcaaaggaattgacgggggcccgcacaagcggtggagtatgtggtttaattcgatgcaacgcgaagaaccttaccaaggcttgacatgtcacgaatcctgtggaaacataggagtgccttcgggagcgtgaacacaggtggtgcatggctgtcgtcagctcgtgtcgtgagatgttgggttaagtcccgcaacgagcgcaaccctcgtttttagttgccagcattaagttgggcactctagagagactgccggtgacaaaccggaggaaggtggggatgacgtcaagtcagcatgccccttacgtcttgggctacacacgtactacaatgctacggacaaagggcagctacacagcgatgcgatgcgaatctcataaaccgtagctcagttcagatcgaaggctgcaactcgccttcgtgaaggaggaatcgctagtaattgcaggtcagcatactgcagtgaattcgttcccgggccttgtacacaccgcccgtcac
>029_Anabaena_oscillarioides_MACC-201
cggctaactccgtgccagcagccgcggtaatacggaggatgcaagcgttatccggaatgattgggcgtaaagggtccgcaggtggctgtgtaagtctgctgttaaatagtcatgctcaacatgatcaaggcagtggaaactacatagctagagtgcgttcggggcagagggaattcctggtgtagcggtgaaatgcgtagatatcaggaagaacaccggtggcgaaagcgctctgctaggccgcaactgacactgagggacgaaagctaggggagcgaatgggattagataccccagtagtcctagccgtaaacgatggatactaggcgtggcttgtatcgacccgagccgtgccgtagctaacgcgttaagtatcccgcctggggagtacgcacgcaagtgtgaaactcaaaggaattgacgggggcccgcacaagcggtggagtatgtggtttaattcgatgcaacgcgaagaaccttaccaagacttgacatgtcgcgaatcttcttgaaaggggagagtgccttcgggagcgcgaacacaggtggtgcatggctgtcgtcagctcgtgtcgtgagatgttgggttaagtcccgcaacgagcgcaaccctcgtttctagttgccagcaataagatgggaactctagagagactgccggtgacaaaccggaggaaggtggggatgacgtcaagtcagcatgccccttacgtcttgggctacacacgtactacaatgctacggacaaagggcagctacacagcgatgtgatgcaaatctcataaaccgtagctcagttcagatcgaaggctgcaactcgccttcgtgaaggaggaatcgctagtaattgcaggtcagcatactgcagtgaattcgttcccgggccttgtacacaccgcccgtcac
>030_Anabaena_sp._Sokol_419_2
cggctaactccgtgccagcagccgcggtaatacggaggatgcaagcgttatccggaatgattgggcgtaaagggtccgcaggtggctgtgtaagtctgctgttaaatagtcatgctcaacatgatcaaggcagtggaaactacacagctagagtgcgttcggggcagagggaattcctggtgtagcggtgaaatgcgtagatatcaggaagaacaccggtggcgaaagcgctctgctaggccgcaactgacactgagggacgaaagctaggggagcgaatgggattagataccccagtagtcctagccgtaaacgatggatactaggcgtggcttgtatcgacccgagccgtgccgtagctaacgcgttaagtatcccgcctggggagtacgcacgcaagtgtgaaactcaaaggaattgacgggggcccgcacaagcggtggagtatgtggtttaattcgatgcaacgcgaagaaccttaccaagacttgacatgtcgcgaatttcggtgaaagctgaaagtgccttcgggagcgcgaacacaggtggtgcatggctgtcgtcagctcgtgtcgtgagatgttgggttaagtcccgcaacgagcgcaaccctcgtttctagttgccagcattaagatgggaactctagagagactgccggtgacaaaccggaggaaggtggggatgacgtcaagtcagcatgccccttacgtcttgggctacacacgtactacaatgctacggacaaagggcagctacacagcgatgtgatgcaaatctcataaaccgtagctcagttcagatcgaaggctgcaactcgccttcgtgaaggaggaatcgctagtaattgcaggtcagcatactgcagtgaattcgttcccgggccttgtacacaccgcccgtcac
>031_Planktothrix_rubescens_FEM_GPR524
cggctaactccgtgccagcagccgcggtaatacgggggatgcaagcgttatccggaatgattgggcgtaaagagtccgtaggtagtcatccaagtctgctgttaaagagcgaggcttaacctcgtaaaggcagtggaaactggaagactagagtgtagtaggggcagagggaattcctggtgtagcggtgaaatgcgtagagatcaggaagaacaccggtggcgaaggcgctctgctgggctataactgacactgagggacgaaagctaggggagcgaatgggattagataccccagtagtcctagcggtaaacgatggaaactaggtgtggcctgtatcgacccgggccgtgccgaagcaaacgcgttaagtttcccgcctggggagtacgcacgcaagtgtgaaactcaaaggaattgacgggggcccgcacaagcggtggagtatgtggtttaattcgatgcaacgcgaagaaccttaccaggacttgacatctctggaatctccttgaaaggggagagtgccgtaaggaaccagaagacaggtgctgcatggctgtcgtcagctcgtgtcgtgagatgttgggttaagtcccgcaacgagcgcaaccctcgtcgttagttgccatcattaagttgggaactctagcgagactgccggtgacaaaccggaggaaggtgaggatgacgtcaagtcagcatggcccttacgtcctgggcgacacacgtactacaatgcgagggacagagagcagccaacccgcgagggagagcgaatctcataaaccctggcacagttcagattgcaggctgcaactcgcctgcatgaaggaggaatcgctagtaatcgcaggtcagcatactgcggtgaatccgttcccgggccttgtacacaccgcccgtcac
>032_Dolichospermum_spiroides_NIES-1905
cggctaactccgtgccagcagccgcggtaatacggaggatgcaagcgttatccggaatgattgggcgtaaagggtccgcaggtggcattgtaagtctgctgttaaagagtctagctcaactagataagagcagtggaaactacaaagctagagtttggtcggggcagaaggaattcctggtgtagcggtgaaatgcgtagatatcaggaagaacaccagtggcgaaggcgttctgctaggccgagactgacactgagggacgaaagctaggggagcgaatgggattagataccccagtagtcctagccgtaaacgatggatactaggcgtagctcgtatcgacccgagctgtgccggagctaacgcgttaagtatcccgcctggggagtacgcaggcaactgtgaaactcaaaggaattgacgggggcccgcacaagcggtggagtatgtggtttaattcgatgcaacgcgaagaaccttaccaaggcttgacatgtcacgaatcctgtggaaacataggagtgccttcgggagcgtgaacacaggtggtgcatggctgtcgtcagctcgtgtcgtgagatgttgggttaagtcccgcaacgagcgcaaccctcgtttttagttgccagcattaagttgggcactctagagagactgccggtgacaaaccggaggaaggtggggatgacgtcaagtcagcatgccccttacgtcttgggctacacacgtactacaatgctacggacaaagggcagctacacagcgatgtgatgcgaatctcataaaccgtagctcagttcagatcgaaggctgcaactcgccttcgtgaaggaggaatcgctagtaattgcaggtcagcatactgcagtgaattcgttcccgggccttgtacacaccgcccgtcac
>033_Dolichospermum_planctonicum_NIES-1723
cggctaactccgtgccagcagccgcggtaatacggaggatgcaagcgttatccggaatgattgggcgtaaagggtccgcaggtggcattgaaagtctgctgttaaagagtctagctcaactagataaaagcagtggaaactacaaagctagagtttggtcggggcagaaggaattcctggtgtagcggtgaaatgcgtagatatcaggaagaacaccagtggcgaaggcgttctgctaggccgagactgacactgagggacgaaagctaggggagcgaatgggattagataccccagtagtcctagccgtaaacgatggatactaggcgtagctcgtatcgacccgagctgtgccggagctaacgcgttaagtatcccgcctggggagtacgcaggcaactgtgaaactcaaaggaattgacgggggcccgcacaagcggtggagtatgtggtttaattcgatgcaacgcgaagaaccttaccaaggcttgacatgtcacgaattctgtggaaacataggagtgccttcgggagcgtgaacacaggtggtgcatggctgtcgtcagctcgtgtcgtgagatgttgggttaagtcccgcaacgagcgcaaccctcgtttttagttgccagcattaagttgggcactctagagagactgccggtgacaaaccggaggaaggtggggatgacgtcaagtcagcatgccccttacgtcttgggctacacacgtactacaatgctacggacaaagggcagctacacagcgatgtgatgcgaatctcataaaccgtagctcagttcagatcgaaggctgcaactcgccttcgtgaaggaggaatcgctagtaattgcaggtcagcatactgcagtgaattcgttcccgggccttgtacacaccgcccgtcac
>034_Dolichospermum_crassum_NIES-1661
cggctaactccgtgccagcagccgcggtaatacggaggatgcaagcgttatccggaatgattgggcgtaaagggtccgcaggtggcattgtaagtctgctgttaaagagtctagctcaactagataaaagcagtggaaactacaaagctagagtttggtcggggcagaaggaattcctggtgtagcggtgaaatgcgtagatatcaggaagaacaccagtggcgaaggcgttctgctaggccgagactgacactgagggacgaaagctaggggagcgaatgggattagataccccagtagtcctagccgtaaacgatggatactaggcgtagctcgtatcgacccgagctgtgccggagctaacgcgttaagtatcccgcctggggagtacgcaggcaactgtgaaactcaaaggaattgacgggggcccgcacaagcggtggagtatgtggtttaattcgatgcaacgcgaagaaccttaccaaggcttgacatgtcacgaatcctgtggaaacataggagtgccttcgggagcgtgaacacaggtggtgcatggctgtcgtcagctcgtgtcgtgagatgttgggttaagtcccgcaacgagcgcaaccctcgtttttagttgccagcattaagttgggcactctagagagactgccggtgacaaaccggaggaaggtggggatgacgtcaagtcagcatgccccttacgtcttgggctacacacgtactacaatgctacggacaaagggcagctacacagcgatgtgatgcgaatctcataaaccgtagctcagttcagatcgaaggctgcaactcgccttcgtgaaggaggaatcgctagtaattgcaggtcagcatactgcagtgaattcgttcccgggccttgtacacaccgcccgtcac
>035_Dolichospermum_smithii_NIES-1724
cggctaactccgtgccagcagccgcggtaatacggaggatgcaagcgttatccggaatgattgggcgtaaagggtccgcaggtggcattgaaagtctgctgttaaagagtctagctcaactagataagagcagtggaaactacaaagctagagtttggtcggggcagaaggaattcctggtgtagcggtgaaatgcgtagatatcaggaagaacaccagtggcgaaggcgttctgctaggccgagactgacactgagggacgaaagctaggggagcgaatgggattagataccccagtagtcctagccgtaaacgatggatactaggcgtagctcgtatcgacccgagctgtgccggagctaacgcgttaagtatcccgcctggggagtacgcaggcaactgtgaaactcaaaggaattgacgggggcccgcacaagcggtggagtatgtggtttaattcgatgcaacgcgaagaaccttaccaaggcttgacatgtcacgaatcctgtggaaacataggagtgccttcgggagcgtgaacacaggtggtgcatggctgtcgtcagctcgtgtcgtgagatgttgggttaagtcccgcaacgagcgcaaccctcgtttttagttgccagcattaagttgggcactctagagagactgccggtgacaaaccggaggaaggtggggatgacgtcaagtcagcatgccccttacgtcttgggctacacacgtactacaatgctacggacaaagggcagctacacagcgatgtgatgcgaatctcataaaccgtagctcagttcagatcgaaggctgcaactcgccttcgtgaaggaggaatcgctagtaattgcaggtcagcatactgcagtgaattcgttcccgggccttgtacacaccgcccgtcac
>036_Dolichospermum_smithii_NIES:818
cggctaactccgtgccagcagccgcggtaatacggaggatgcaagcgttatccggaatgattgggcgtaaagggtccgcaggtggcattgaaagtctgctgttaaagagtctagctcaactagataaragcagtggaaactacaaagctagagtttggtcggggcagaaggaattcctggtgtagcggtgaaatgcgtagatatcaggaagaacaccagtggcgaaggcgttctgctaggccgagactgacactgagggacgaaagctaggggagcgaatgggattagataccccagtagtcctagccgtaaacgatggatactaggcgtagctcgtatcgacccgagctgtgccggagctaacgcgttaagtatcccgcctggggagtacgcaggcaactgtgaaactcaaaggaattgacgggggcccgcacaagcggtggagtatgtggtttaattcgatgcaacgcgaagaaccttaccaaggcttgacatgtcacgaatnctgtggaaacataggagtgccttcgggagcgtgaacacaggtggtgcatggctgtcgtcagctcgtgtcgtgagatgttgggttaagtcccgcaacgagcgcaaccctcgtttttagttgccagcattaagttgggcactctagagagactgccggtgacaaaccggaggaaggtggggatgacgtcaagtcagcatgccccttacgtcttgggctacacacgtactacaatgctacggacaaagggcagctacacagcgatgtgatgcgaatctcataaaccgtagctcagttcagatcgaaggctgcaactcgccttcgtgaaggaggaatcgctagtaattgcaggtcagcatactgcagtgaattcgttcccgggccttgtacacaccgcccgtcac
>037_Planktothrix_agardhii_NIES-205
cggctaactccgtgccagcagccgcggtaatacgggggatgcaagcgttatccggaatgattgggcgtaaagagtccgtaggtagtcatccaagtctgctgttaaagagcgaggcttaacctcgtaaaggcagtggaaactggaagactagagtgtagtaggggcagagggaattcctggtgtagcggtgaaatgcgtagagatcaggaagaacaccggtggcgaaggcgctctgctgggctataactgacactgagggacgaaagctaggggagcgaatgggattagataccccagtagtcctagcggtaaacgatggaaactaggtgtggcctgtatcgacccgggccgtgccgaagcaaacgcgttaagtttcccgcctggggagtacgcacgcaagtgtgaaactcaaaggaattgacgggggcccgcacaagcggtggagtatgtggtttaattcgatgcaacgcgaagaaccttaccaggacttgacatctactggaatctcctgaaaggggagagtgccgtaaggaaccgaagaccaggtgctgcatggctgtcgtcagctcgtgtcgtgagatgttgggttaagtcccgcaacgagcgcaaccctcgtcgttagttgccatcattaagttgggaactctagcgagactgccggtgacaaaccggaggaaggtgaggatgacgtcaagtcagcatggcccttacgtcctgggcgacacacgtactacaatgcgagggacacagagcagccaacccgcgagggagagcgaatctcataaaccctggcacagttcagattgcaggctgcaactcgcctgcatgaaggaggaatcgctagtaatcgcaggtcagcatactgcggtgaatccgttcccgggccttgtacacaccgcccgtcac
>038_Dolichospermum_pseudocompactum_NIES-79
cggctaactccgtgccagcagccgcggtaatacggaggatgcaagcgttatccggaatgattgggcgtaaagggtccgcaggtggcattgtaagtctgctgttaaagagtctagctcaactagataagagcagtggaaactacaaagctagagtttggtcggggcagaaggaattcctggtgtagcggtgaaatgcgtagatatcaggaagaacaccagtggcgaaggcgttctgctaggccgagactgacactgagggacgaaagctaggggagcgaatgggattagataccccagtagtcctagccgtaaacgatggatactaggcgtagctcgtatcgacccgagctgtgccggagctaacgcgttaagtatcccgcctggggagtacgcaggcaactgtgaaactcaaaggaattgacgggggcccgcacaagcggtggagtatgtggtttaattcgatgcaacgcgaagaaccttaccaaggcttgacatgtcacgaatcctgtggaaacataggagtgccttcgggagcgtgaacacaggtggtgcatggctgtcgtcagctcgtgtcgtgagatgttgggttaagtcccgcaacgagcgcaaccctcgtttttagttgccagcattaagttgggcactctagagagactgccggtgacaaaccggaggaaggtggggatgacgtcaagtcagcatgccccttacgtcttgggctacacacgtactacaatgctacggacaaagggcagctacacagcgatgtgatgcgaatctcataaaccgtagctcagttcagatcgaaggctgcaactcgccttcgtgaaggaggaatcgctagtaattgcaggtcagcatactgcagtgaattcgttcccgggccttgtacacaccgcccgtcac
>039_Argonema_antarcticum_A004/B2
cggctaactccgtgccagcagccgcggtaatacggaggatgcaagcgttatccggaatcattgggcgtaaagcgtccgtaggtggcagttcaagtctgctgttaaaggctggggcttaaccccagacaggcagtggaaactgaacagctagagtgtggtaggggtagagggaattcccggtgtagcggtgaaatgcgtagatatcgggaagaacaccggtggcgaaagcgctctgctggaccacaactgacactgagggacgaaagctaggggagcgaatgggattagataccccagtagtcctagccgtaaacgatggatactaggtgttgtgagtatcgaccctcacagtgccgcagctaacgcgctaagtatcccgcctggggagtacgcacgcaagtgtgaaactcaaaggaattgacgggggcccgcacaagcggtggagtatgtggtttaattcgatgcaacgcgaagaaccttaccaaggcttgacatgtccagaatccccttgaaaggggggagtgccttcgggagctggaacacaggtggtgcatggctgtcgtcagctcgtgtcgtgagatgttgggttaagtcccgcaacgagcgcaaccctcgtttttagttgccatcattaagttgggcactctgaagagactgccggtgacaaaccggaggaaggtggggatgacgtcaagtcagcatgccccttacgtcttgggctacacacgtactacaatgctacggacaaagggcagcaagctagcgatagcaagctaatcccataaaccgtggctcagttcagatcgcaggctgcaactcgcctgcgtgaaggcggaatcgctagtaatcgcaggtcagcatactgcggtgaatacgttcccgggccttgtacacaccgcccgtcac
>040_Planktothrix_rubescens_TURKEYBLM5
cggctaactccgtgccagcagccgcggtaatacgggggatgcaagcgttatccggaatgattgggcgtaaagagtccgtaggtagtcatccaagtctgctgttaaagagcgaggcttaacctcgtaaaggcagtggaaactggaagactagagtgtagtaggggcagagggaattcctggtgtagcggtgaaatgcgtagagatcaggaagaacaccggtggcgaaggcgctctgctgggctataactgacactgagggacgaaagctaggggagcgaatgggattagataccccagtagtcctagcggtaaacgatggaaactaggtgtggcctgtatcgacccgag------------------------------------------------------------------------------------------------------------------------------------------------------------------------------------------------------------------------------------------------------------------------------------------------------------------------------------------------------------------------------------------------------------------------------------------------------------------------------------------------------------------------------------------------------------------------------
>041_Anabaena_sp._TrebK1-7
cggctaactccgtgccagcagccgcggtaatacggaggatgcaagcgttatccggaatgattgggcgtaaagggtccgcaggtggctgtgtaagtctgctgttaaatagtcatgctcaacatgatcaaggcagtggaaactacacagctagagtgcgttcggggcagagggaattcctggtgtagcggtgaaatgcgtagatatcaggaagaacaccggtggcgaaagcgctctgctaggccgcaactgacactgagggacgaaagctaggggagcgaatgggattagataccccagtagtcctagccgtaaacgatggatactaggcgtggcttgtatcgacccgagccgtgccgtagctaacgcgttaagtatcccgcctggggagtacgcacgcaagtgtgaaactcaaaggaattgacgggggcccgcacaagcggtggagtatgtggtttaattcgatgcaacgcgaagaaccttaccaagacttgacatgtcgcgaatttccttgaaaggggaaagtgccttcgggagcgcgaacacaggtggtgcatggctgtcgtcagctcgtgtcgtgagatgttgggttaagtcccgcaacgagcgcaaccctcgtttctagttgccagcaataagatgggaactctagagagactgccggtgacaaaccggaggaaggtggggatgacgtcaagtcagcatgccccttacgtcttgggctacacacgtactacaatgctacggacaaagggcagctacacagcgatgtgatgcaaatctcataaaccgtagctcagttcagatcgaaggctgcaactcgccttcgtgaaggaggaatcgctagtaattgcaggtcagcatactgcagtgaattcgttcccgggccttgtacacaccgcccgtcac
>042_Anabaena_sp._Sokol1419-1
cggctaactccgtgccagcagccgcggtaatacggaggatgcaagcgttatccggaatgattgggcgtaaagggtccgcaggtggctgtgtaagtctgctgttaaatagtcatgctcaacatgatcaaggcagtggaaactacacagctagagtgcgttcggggcagagggaattcctggtgtagcggtgaaatgcgtagatatcaggaagaacaccggtggcgaaagcgctctgctaggccgcaactgacactgagggacgaaagctaggggagcgaatgggattagataccccagtagtcctagccgtaaacgatggatactaggcgtggcttgtatcgacccgagccgtgccgtagctaacgcgttaagtatcccgcctggggagtacgcacgcaagtgtgaaactcaaaggaattgacgggggcccgcacaagcggtggagtatgtggtttaattcgatgcaacgcgaagaaccttaccaagacttgacatgtcgcgaatttcggtgaaagctgaaagtgccttcgggagcgcgaacacaggtggtgcatggctgtcgtcagctcgtgtcgtgagatgttgggttaagtcccgcaacgagcgcaaccctcgtttctagttgccagcattaagatgggaactctagagagactgccggtgacaaaccggaggaaggtggggatgacgtcaagtcagcatgccccttacgtcttgggctacacacgtactacaatgctacggacaaagggcagctacacagcgatgtgatgcaaatctcataaaccgtagctcagttcagatcgaaggctgcaactcgccttcgtgaaggaggaatcgctagtaattgcaggtcagcatactgcagtgaattcgttcccgggccttgtacacaccgcccgtcac
>043_Anabaena_sp._DR-MII
cggctaactccgtgccagcagccgcggtaatacggaggatgcaagcgttatccggaatgattgggcgtaaagggtccgcaggtggctgtgtaagtctgctgttaaatagtcatgctcaacatgatcaaggcagtggaaactacatagctagagtgcgttcggggcagagggaattcctggtgtagcggtgaaatgcgtagatatcaggaagaacaccggtggcgaaagcgctctgctaggccgcaactgacactgagggacgaaagctaggggagcgaatgggattagataccccagtagtcctagccgtaaacgatggatactaggcgtggcttgtatcgacccgagccgtgccgtagctaacgcgttaagtatcccgcctggggagtacgcacgcaagtgtgaaactcaaaggaattgacgggggcccgcacaagcggtggagtatgtggtttaattcgatgcaacgcgaagaaccttaccaagacttgacatgtcgcgaatcttcttgaaaggggagagtgccttcgggagcgcgaacacaggtggtgcatggctgtcgtcagctcgtgtcgtgagatgttgggttaagtcccgcaacgagcgcaaccctcgtttctagttgccagcaataagatgggaactctagagagactgccggtgacaaaccggaggaaggtggggatgacgtcaagtcagcatgccccttacgtcttgggctacacacgtactacaatgctacggacaaagggcagctacacagcgatgtgatgcaaatctcataaaccgtagctcagttcagatcgaaggctgcaactcgccttcgtgaaggaggaatcgctagtaattgcaggtcagcatactgcagtgaattcgttcccgggccttgtacacaccgcccgtcac
>044_Anabaena_sp._GA1
cggctaactccgtgccagcagccgcggtaatacggaggatgcaagcgttatccggaatgattgggcgtaaagggtccgcaggtggctgtgtaagtctgctgttaaatagtcatgctcaacatgatcaaggcagtggaaactacatagctagagtgcgttcggggcagagggaattcctggtgtagcggtgaaatgcgtagatatcaggaagaacaccggtggcgaaagcgctctgctaggccgcaactgacactgagggacgaaagctaggggagcgaatgggattagataccccagtagtcctagccgtaaacgatggatactaggcgtggcttgtatcgacccgagccgtgccgtagctaacgcgttaagtatcccgcctggggagtacgcacgcaagtgtgaaactcaaaggaattgacgggggcccgcacaagcggtggagtatgtggtttaattcgatgcaacgcgaagaaccttaccaagacttgacatgtcgcgaatcttcttgaaaggggagagtgccttcgggagcgcgaacacaggtggtgcatggctgtcgtcagctcgtgtcgtgagatgttgggttaagtcccgcaacgagcgcaaccctcgtttctagttgccagcaataagatgggaactctagagagactgccggtgacaaaccggaggaaggtggggatgacgtcaagtcagcatgccccttacgtcttgggctacacacgta--------------------------------------------------------------------------------------------------------------------------------------------------------------------------------
>045_Dolichospermum_planctonicum_B1-15
cggctaactccgtgccagcagccgcggtaatacggaggatgcaagcgttatccggaatgattgggcgtaaagggtccgcaggtggcattgaaagtctgctgttaaagagtctagctcaactagataagagcagtggaaactacaaagctagagtttggtcggggcagaaggaattcctggtgtagcggtgaaatgcgtagatatcaggaagaacaccagtggcgaaggcgttctgctaggccgagactgacactgagggacgaaagctaggggagcgaatgggattagataccccagtagtcctagccgtaaacgatggatactaggcgtagctcgtatcgacccgagctgtgccggagctaacgcgttaagtatcccgcctggggagtacgcaggcaactgtgaaactcaaaggaattgacgggggcccgcacaagcggtggagtatgtggtttaattcgatgcaacgcgaagaaccttaccaaggcttgacatgtcacgaattctgtggaaacataggagtgccttcgggagcgtgaacacaggtggtgcatggctgtcgtcagctcgtgtcgtgagatgttgggttaagtcccgcaacgagcgcaaccctcgtttttagttgccagcattaagttgggcactctagagagactgccggtgacaaaccggaggaaggtggggatgacgtcaagtcagcatgccccttacgtcttgggctacacacgtactacaatgctacggacaaagggcagctacacagcgatgtgatgcgaatctcataaaccgtagctcagttcagatcgaaggctgcaactcgccttcgtgaaggaggaatcgctagtaattgcaggtcagcatactgcagtgaattcgttcccgggccttgtacacaccgcccgtcac
>046_Planktothrix_rubescens_P1
cggctaactccgtgccagcagccgcggtaatacgggggatgcaagcgttatccggaatgattgggcgtaaagagtccgtaggtagtcatccaagtctgctgttaaagagcgaggcttaacctcgtaaaggcagtggaaactggaagactagagtgtagtaggggcagagggaattcctggtgtagcggtgaaatgcgtagagatcaggaagaacaccggtggcgaaggcgctctgctgggctataactgacactgagggacgaaagctaggggagcgaatgggatta-------------------------------------------------------------------------------------------------------------------------------------------------------------------------------------------------------------------------------------------------------------------------------------------------------------------------------------------------------------------------------------------------------------------------------------------------------------------------------------------------------------------------------------------------------------------------------------------------------------------------------------------
>047_Trichormus_sp._UIC_10339
cggctaactccgtgccagcagccgcggtaatacggaggatgcaagcgttatccggaatgattgggcgtaaagggtccgcaggtggctgtgtaagtctgctgttaaatagtcatgctcaacatgatcaaggcagtggaaactacacagctagagtgcgttcggggcagagggaattcctggtgtagcggtgaaatgcgtagatatcaggaagaacaccggtggcgaaagcgctctgctaggccgcaactgacactgagggacgaaagctaggggagcgaatgggattagataccccagtagtcctagccgtaaacgatggatactaggcgtggcttgtatcgacccgagccgtgccgtagctaacgcgttaagtatcccgcctggggagtacgcacgcaagtgtgaaactcaaaggaattgacgggggcccgcacaagcggtggagtatgtggtttaattcgatgcaacgcgaagaaccttaccaagacttgacatgtcgcgaatttcggtgaaagctgaaagtgccttcgggagcgcgaacacaggtggtgcatggctgtcgtcagctcgtgtcgtgagatgttgggttaagtcccgcaacgagcgcaaccctcgtttctagttgccagcattaagatgggaactctagagagactgccggtgacaaaccggaggaaggtggggatgacgtcaagtcagcatgccccttacgtcttgggctacacacgtactacaatgctacggacaaagggcagctacacagcgatgtgatgcaaatctcataaaccgtagctcagttcagatcgaaggctgcaactcgccttcgtgaaggaggaatcgctagtaattgcaggtcagcatactgcagtgaattcgttcccgggccttgtacacaccgcccgtcac
>048_Microcoleus_autumnalis_P012
cggctaactccgtgccagcagccgcggtaagacggaggatgcaagcgttatccggaatgattgggcgtaaagcgtccgcaggtggcagttcaagtctgctgtcaaagaccggggcttaacttcggacaggcagtggaaactgaacagctagagtatggtaggggcaaagggaattcccggtgtagcggtgaaatgcgtagagatcgggaagaacatcggtggcgaaagcgctttgctggaccataactgacactcagggacgaaagctaggggagcgaatgggattagataccccagtagtcctagccgtaaacgatggatactaggtgttgtctgtatcgacccggacagtgccgtagctaacgcgttaagtatcccgcctggggagtacgcacgcaagtgtgaaactcaaaggaattgacgggggcccgcacaagcggtggagtatgtggtttaattcgatgcaacgcgaagaaccttaccaggacttgacatgtcgcgaatcctcctgaaagggaggagtgccttcgggagcgcgaacacaggtggtgcatggctgtcgtcagctcgtgtcgtgagatgttgggttaagtcccgcaacgagcgcaaccctcgtgtttagttgccatcattaagttgggcactctaaacagactgccggtgacaaaccggaggaaggtggggatgacgtcaagtcagcatgccccttacgtcctgggcgacacacgtactacaatggtagggacagagggcagccaactcgcgagagtgagctaatcccgtaaacc-tgcctcagttcagattgcaggctgcaactcgcctgcatgaaggcggaatcgctagtaatcgcaggtcagcatactgcggtgaatccgttcccgggccttgtacacaccgcccgtcac
>049_Phormidium_sp._0511N1
cggctaactccgtgccagcagccgcggtaatacgggggatgcaagcgttatccggaatgattgggcgtaaagagtccgtaggtagtcatccaagtctgctgttaaagagcgaggcttaacctcgtaaaggcagtggaaactggaagactagagtgtagtaggggcagagggaattcctggtgtagcggtgaaatgcgtagagatcaggaagaacaccggtggcgaaggcgctctgctgggctataactgacactgagggacgaaagctaggggagcgaatgggattagataccccagtagtcctagcggtaaacgatggaaactaggtgtggcctgtatcgacccgggccgtgccgaagcaaacgcgttaagtttcccgcctggggagtacgcacgcaagtgtgaaactcaaaggaattgacgggggcccgcacaagcggtggagtatgtggtttaattcgatgcaacgcgaagaaccttaccaggacttgacatctctggaatctccttgaaaggggagagtgccgtaaggaaccagaagacaggtgctgcatggctgtcgtcagctcgtgtcgtgagatgttgggttaagtcccgcaacgagcgcaaccctcgtcgttagttgccatcattaagttgggaactctagcgagactgccggtgacaaaccggaggaaggtgaggatgacgtcaagtcagcatggcccttacgtcctgggcgacacacgtactacaatgcgagggacagagagcagccaacccgcgagggagagcgaatctcataaaccctggcacagttcagattgcaggctgcaactcgcctgcatgaaggaggaatcgctagtaatcgcaggtcagcatactgcggtgaatccgttcccgggccttgtacacaccgcccgtcac
>050_Dolichospermum_mucosum_08-09
cggctaactccgtgccagcagccgcggtaatacggaggatgcaagcgttatccggaatgattgggcgtaaagggtccgcaggtggcattgaaagtctgctgttaaagagtctagctcaactagataagagcagtggaaactacaaagctagagtttggtcggggcagaaggaattcctggtgtagcggtgaaatgcgtagatatcaggaagaacaccagtggcgaaggcgttctgctaggccgagactgacactgagggacgaaagctaggggagcgaatgggattagataccccagtagtcctagccgtaaacgatggatactaggcgtagctcgtatcgacccgagctgtgccggagctaacgcgttaagtatcccgcctggggagtacgcaggcaactgtgaaactcaaaggaattgacgggggcccgcacaagcggtggagtatgtggtttaattcgatgcaacgcgaagaaccttaccaaggcttgacatgtcacgaatcctgtggaaacataggagtgccttcgggagcgtgaacacaggtggtgcatggctgtcgtcagctcgtgtcgtgagatgttgggttaagtcccgcaacgagcgcaaccctcgtttttagttgccagcattaagttgggcactctagagagactgccggtgacaaaccggaggaaggtggggatgacgtcaagtcagcatgccccttacgtcttgggctacacacgtactacaatgctacggacaaagggcagctacacagcgatgtgatgcgaatctcataaaccgtagctcagttcagatcgaaggctgcaactcgccttcgtgaaggaggaatcgctagtaattgcaggtcagcatactgcagtgaattcgttcccgggccttgtacacaccgcccgtcac
>051_Dolichospermum_crassum_UAM502
cggctaactccgtgccagcagccgcggtaatacggaggatgcaagcgttatccggaatgattgggcgtaaagggtccgcaggtggcattgaaagtctgctgttaaagagtctagctcaactagataaaagcagtggaaactacaaagctagagtttggtcggggcagaaggaattcctggtgtagcggtgaaatgcgtagatatcaggaagaacaccagtggcgaaggcgttctgctaggccgagactgacactgagggacgaaagctaggggagcgaatgggattagataccccagtagtcctagccgtaaacgatggatactaggcgtagctcgtatcgacccgagctgtgccggagctaacgcgttaagtatcccgcctggggagtacgcaggcaactgtgaaactcaaaggaattgacgggggcccgcacaagcggtggagtatgtggtttaattcgatgcaacgcgaagaaccttaccaaggcttgacatgtcacgaatcctgtggaaacataggagtgccttcgggagcgtgaacacaggtggtgcatggctgtcgtcagctcgtgtcgtgagatgttgggttaagtcccgcaacgagcgcaaccctcgtttttagttgccagcattaagttgggcactctagagagactgccggtgacaaaccggaggaaggtggggatgacgtcaagtcagcatgccccttacgtcttgggctacacacgtactacaatgctacggacaaagggcagctacacagcgatgtgatgcgaatctcataaaccgtagctcagttcagatcgaaggctgcaactcgccttcgtgaaggaggaatcgctagtaattgcaggtcagcatactgcagtgaattcgttcccgggccttgtacacaccgcccgtcac
>052_Microcoleus_autumnalis_CCALA_154
cggctaactccgtgccagcagccgcggtaagacggaggatgcaagcgttatccggaatgattgggcgtaaagcgtccgcaggtggcagttcaagtctgctgtcaaagaccggggcttaacttcggaaaggcagtggaaactgaacagctagagtatggtaggggcagagggaattcccggtgtagcggtgaaatgcgtagagatcgggaagaacatcggtggcgaaggcgctctgctggaccataactgacactcagggacgaaagctaggggagcgaatgggattagataccccagtagtcctagccgtaaacgatggatactaggtgttgtctgtatcgacccggacagtgccgtagctaacgcgttaagtatcccgcctggggagtacgcacgcaagtgtgaaactcaaaggaattgacgggggcccgcacaagcggtggagtatgtggtttaattcgatgcaacgcgaagaaccttaccaggacttgacatgtcgcgaatcctctggaaactcaggagtgccttcgggagcgcgaacacaggtggtgcatggctgtcgtcagctcgtgtcgtgagatgttgggttaagtcccgcaacgagcgcaaccctcgtgtttagttgccatcattaagttgggcactctaaacagactgccggtgacaaaccggaggaaggtggggatgacgtcaagtcagcatgccccttacgtcctgggctacacacgtactacaatggtagggacagagggcagccaacccgcgagggcgagctaatcccgtaaaccctgcctcagttcagattgcaggctgcaactcgcctgcatgaaggcggaatcgctagtaatcgcaggtcagcatactgcggtgaatccgttcccgggccttgtacacaccgcccgtcac
>053_Aphanizomenon_flos_CCAP_1401/3
cggctaactccgtgccagcagccgcggtaatacggaggatgcaagcgttatccggaatgattgggcgtaaagggtccgcaggtggcattgtaagtctgctgttaaagagtttggctcaaccaaataaaagcagtggaaactacaaagctagagtgtggtcggggcagagggaattcctggtgtagcggtgaaatgcgtagatatcaggaagaacaccggtggcgaaggcgctctgctaggccaagactgacactgagggacgaaagctaggggagcgaatgggattagataccccagtagtcctagccgtaaacgatggatactaggcgtagctcgtatcgacccgagctgtgccgtagctaacgcgttaagtatcccgcctggggagtacgcaggcaactgtgaaactcaaaggaattgacgggggcccgcacaagcggtggagtatgtggtttaattcgatgcaacgcgaagaaccttaccaaggcttgacatgtcacgaattccgttgaaagatggaagtgccttcgggagcgtgaacacaggtggtgcatggctgtcgtcagctcgtgtcgtgagatgttgggttaagtcccgcaacgagcgcaaccctcgtttttagttgccagcattaagttgggcactctagagagactgccggtgacaaaccggaggaaggtggggatgacgtcaagtcagcatgccccttacgtcttgggctacacacgtactacaatgctacggacaaagggcagctacacagcgatgtgatgcgaatctcataaaccgtagctcagttcagatcgaaggctgcaactcgccttcgtgaaggaggaatcgctagtaattgcaggtcagcatactgcagtgaattcgttcccgggccttgtacacaccgcccgtcac
>054_Sphaerospermopsis_kisseleviana_CHAB332
cggctaactccgtgccagcagccgcggtaatacggaggatgcaagcgttatccggaatgattgggcgtaaagggtccgcaggtggcattgaaagtctgctgttaaagagtctagctcaactagataagagcagtggaaactacaaagctagagtttggtcggggcagaaggaattcctggtgtagcggtgaaatgcgtagatatcaggaagaacaccagtggcgaaggcgttctgctaggccgagactgacactgagggacgaaagctaggggagcgaatgggattagataccccagtagtcctagccgtaaacgatggatactaggcgtagctcgtatcgacccgagctgtgccggagctaacgcgttaagtatcccgcctggggagtacgcaggcaactgtgaaactcaaaggaattgacgggggcccgcacaagcggtggagtatgtggtttaattcgatgcaacgcgaagaaccttaccaaggcttgacatgtcacgaatcctgtggaaacataggagtgccttcgggagcgtgaacacaggtggtgcatggctgtcgtcagctcgtgtcgtgagatgttgggttaagtcccgcaacgagcgcaaccctcgtttttagttgccagcattaagttgggcactctagagagactgccggtgacaaaccggaggaaggtggggatgacgtcaagtcagcatgccccttacgtcttgggctacacacgtactacaatgctacggacaaagggcagctacacagcgatgtgatgcgaatctcataaaccgtagctcagttcagatcgaaggctgcaactcgccttcgtgaaggaggaatcgctagtaattgcaggtcagcatactgcagtgaattcgttcccgggccttgtacacaccgcccgtcac
>055_Dolichospermum_smithii_08-02
cggctaactccgtgccagcagccgcggtaatacggaggatgcaagcgttatccggaatgattgggcgtaaagggtccgcaggtggcattgaaagtctgctgttaaagagtctagctcaactagataagagcagtggaaactacaaagctagagtttggtcggggcagaaggaattcctggtgtagcggtgaaatgcgtagatatcaggaagaacaccagtggcgaaggcgttctgctaggccgagactgacactgagggacgaaagctaggggagcgaatgggattagataccccagtagtcctagccgtaaacgatggatactaggcgtagctcgtatcgacccgagctgtgccggagctaacgcgttaagtatcccgcctggggagtacgcaggcaactgtgaaactcaaaggaattgacgggggcccgcacaagcggtggagtatgtggtttaattcgatgcaacgcgaagaaccttaccaaggcttgacatgtcacgaatcctgtggaaacataggagtgccttcgggagcgtgaacacaggtggtgcatggctgtcgtcagctcgtgtcgtgagatgttgggttaagtcccgcaacgagcgcaaccctcgtttttagttgccagcattaagttgggcactctagagagactgccggtgacaaaccggaggaaggtggggatgacgtcaagtcagcatgccccttacgtcttgggctacacacgtactacaatgctacggacaaagggcagctacacagcgatgtgatgcgaatctcataaaccgtagctcagttcagatcgaaggctgcaactcgccttcgtgaaggaggaatcgctagtaattgcaggtcagcatactgcagtgaattcgttcccgggccttgtacacaccgcccgtcac
>056_Dolichospermum_mucosum_08-03
cggctaactccgtgccagcagccgcggtaatacggaggatgcaagcgttatccggaatgattgggcgtaaagggtccgcaggtggcattgaaagtctgctgttaaagagtctagctcaactagataagagcagtggaaactacaaagctagagtttggtcggggcagaaggaattcctggtgtagcggtgaaatgcgtagatatcaggaagaacaccagtggcgaaggcgttctgctaggccgagactgacactgagggacgaaagctaggggagcgaatgggattagataccccagtagtcctagccgtaaacgatggatactaggcgtagctcgtatcgacccgagctgtgccggagctaacgcgttaagtatcccgcctggggagtacgcaggcaactgtgaaactcaaaggaattgacgggggcccgcacaagcggtggagtatgtggtttaattcgatgcaacgcgaagaaccttaccaaggcttgacatgtcacgaatcctgtggaaacataggagtgccttcgggagcgtgaacacaggtggtgcatggctgtcgtcagctcgtgtcgtgagatgttgggttaagtcccgcaacgagcgcaaccctcgtttttagttgccagcattaagttgggcactctagagagactgccggtgacaaaccggaggaaggtggggatgacgtcaagtcagcatgccccttacgtcttgggctacacacgtactacaatgctacggacaaagggcagctacacagcgatgtgatgcgaatctcataaaccgtagctcagttcagatcgaaggctgcaactcgccttcgtgaaggaggaatcgctagtaattgcaggtcagcatactgcagtgaattcgttcccgggccttgtacacaccgcccgtcac
>057_Dolichospermum_planctonicum_CENA210
cggctaactccgtgccagcagccgcggtaatacggaggatgcaagcgttatccggaatgattgggcgtaaagggtccgcaggtggcattgaaagtctgctgttaaagagtctagctcaactagataagagcagtggaaactacaaagctagagtttggtcggggcagaaggaattcctggtgtagcggtgaaatgcgtagatatcaggaagaacaccagtggcgaaggcgttctgctaggccgagactgacactgagggacgaaagctaggggagcgaatgggattagataccccagtagtcctagccgtaaacgatggatactaggcgtagctcgtatcgacccgagctgtgccggagctaacgcgttaagtatcccgcctggggagtacgcaggcaactgtgaaactcaaaggaattgacgggggcccgcacaagcggtggagtatgtggtttaattcgatgcaacgcgaagaaccttaccaaggcttgacatgtcacgaatcctgtggaaacataggagtgccttcgggagcgtgaacacaggtggtgcatggctgtcgtcagctcgtgtcgtgagatgttgggttaagtcccgcaacgagcgcaaccctcgtttttagttgccagcattaagttgggcactctagagagactgccggtgacaaaccggaggaaggtggggatgacgtcaagtcagcatgccccttacgtcttgggctacacacgtactacaatgctacggacaaagggcagctacacagcgatgtgatgcgaatctcataaaccgtagctcagttcagatcgaaggctgcaactcgccttcgtgaaggaggaatcgctagtaattgcaggtcagcatactgcagtgaattcgttcccgggccttgtacacaccgcccgtcac
>058_Dolichospermum_planctonicum_CENA209
cggctaactccgtgccagcagccgcggtaatacggaggatgcaagcgttatccggaatgattgggcgtaaagggtccgcaggtggcattgaaagtctgctgttaaagagtctagctcaactagataaaagcagtggaaactacaaagctagagtttggtcggggcagaaggaattcctggtgtagcggtgaaatgcgtagatatcaggaagaacaccagtggcgaaggcgttctgctaggccgagactgacactgagggacgaaagctaggggagcgaatgggattagataccccagtagtcctagccgtaaacgatggatactaggcgtagctcgtatcgacccgagctgtgccggagctaacgcgttaagtatcccgcctggggagtacgcaggcaactgtgaaactcaaaggaattgacgggggcccgcacaagcggtggagtatgtggtttaattcgatgcaacgcgaagaaccttaccaaggcttgacatgtcacgaatcctgtggaaacataggagtgccttcgggagcgtgaacacaggtggtgcatggctgtcgtcagctcgtgtcgtgagatgttgggttaagtcccgcaacgagcgcaaccctcgtttttagttgccagcattaagttgggcactctagagagactgccggtgacaaaccggaggaaggtggggatgacgtcaagtcagcatgccccttacgtcttgggctacacacgtactacaatgctacggacaaagggcagctacacagcgatgtgatgcgaatctcataaaccgtagctcagttcagatcgaaggctgcaactcgccttcgtgaaggaggaatcgctagtaattgcaggtcagcatactgcagtgaattcgttcccgggccttgtacacaccgcccgtcac
>059_Microcoleus_vaginatus_SAG_2211
cggctaactccgtgccagcagccgcggtaagacggaggatgcaagcgttatccggaatgattgggcgtaaagcgtccgcaggtggcagttcaagtctgctgtcaaagaccggggcttaacttcggaaaggcagtggaaactgaacagctagagtatggtaggggcagagggaattcctggtgtagcggtgaaatgcgtagagatcaggaagaacatcggtggcgaaggcgctctgctggaccataactgacactcagggacgaaagctaggggagcgaatgggattagataccccagtagtcctagccgtaaacgatggatactaggtgttgtctgtatcgacccggacagtgccgtagctaacgcgttaagtatcccgcctggggagtacgcacgcaagtgtgaaactcaaaggaattgacgggggcccgcacaagcggtggagtatgtggtttaattcgatgcaacgcgaagaaccttaccaggacttgacatgtcgcgaatcctctggaaacagaggagtgccttcgggagcgcgaacacaggtggtgcatggctgtcgtcagctcgtgtcgtgagatgttgggttaagtcccgcaacgagcgcaaccctcgtgtttagttgccatcattaagttgggcactctaaacagactgccggtgacaaaccggaggaaggtggggatgacgtcaagtcagcatgccccttacgtcctgggctacacacgtactacaatggtagggacagagggcagccaacccgcgagggcgagctaatcccgtaaaccctgcctcagttcagattgcaggctgcaactcgcctgcatgaaggcggaatcgctagtaatcgcaggtcagcatactgcggtgaatccgttcccgggccttgtacacaccgcccgtcac
>060_Microcoleus_vaginatus_CNP3-KK2
cggctaactccgtgccagcagccgcggtaagacggaggatgcaagcgttatccggaatgattgggcgtaaagcgtccgcaggtggcagttcaagtctgctgtcaaagaccggggcttaacttcggaaaggcagtggaaactgaacagctagagtatggtaggggcagagggaattcctggtgtagcggtgaaatgcgtagagatcaggaagaacatcggtggcgaaggcgctctgctggaccataactgacactcagggacgaaagctaggggagcgaatgggattagataccccagtagtcctagccgtaaacgatggatactaggtgttgtctgtatcgacccggacagtgccgtagctaacgcgttaagtatcccgcctggggagtacgcacgcaagtgtgaaactcaaaggaattgacgggggcccgcacaagcggtggagtatgtggtttaattcgatgcaacgcgaagaaccttaccaggacttgacatgtcgcgaatcctctggaaacagaggagtgccttcgggagcgcgaacacaggtggtgcatggctgtcgtcagctcgtgtcgtgagatgttgggttaagtcccgcaacgagcgcaaccctcgtgtttagttgccatcattaagttgggcactctaaacagactgccggtgacaaaccggaggaaggtggggatgacgtcaagtcagcatgccccttacgtcctgggctacacacgtactacaatggtagggacagagggcagccaacccgcgagggcgagctaatcccgtaaaccctgcctcagttcagattgcaggctgcaactcgcctgcatgaaggcggaatcgctagtaatcgcaggtcagcatactgcggtgaatccgttcccgggccttgtacacaccgcccgtcac
>061_Aphanizomenon_sp._30D11
cggctaactccgtgccagcagccgcggtaatacggaggatgcaagcgttatccggaatgattgggcgtaaagggtccgcaggtggcattgtaagtctgctgttaaagagtttggctcaaccaaataaaagcagtggaaactacaaagctagagtgtggtcggggcagagggaattcctggtgtagcggtgaaatgcgtagatatcaggaagaacaccggtggcgaaggcgctctgctaggccaagactgacactgagggacgaaagctaggggagcgaatgggattagataccccagtagtcctagccgtaaacgatggatactaggcgtagctcgtatcgacccgagctgtgccgtagctaacgcgttaagtatcccgcctggggagtacgcaggcaactgtgaaactcaaaggaattgacgggggcccgcacaagcggtggagtatgtggtttaattcgatgcaacgcgaagaaccttaccaaggcttgacatgtcacgaattccgttgaaagatggaagtgccttcgggagcgtgaacacaggtggtgcatggctgtcgtcagctcgtgtcgtgagatgttgggttaagtcccgcaacgagcgcaaccctcgtttttagttgccagcattaagttgggcactctagagagactgccggtgacaaaccggaggaaggtggggatgacgtcaagtcagcatgccccttacgtcttgggctacacacgtactacaatgctacggacaaagggcagctacacagcgatgtgatgcgaatctcataaaccgtagctcagttcagatcgaaggctgcaactcgccttcgtgaaggaggaatcgctagtaattgcaggtcagcatactgcagtgaattcgttcccgggccttgtacacaccgcccgtcac
>062_Argonema_antarcticum_A004/D5
cggctaactccgtgccagcagccgcggtaatacggaggatgcaagcgttatccggaatcattgggcgtaaagcgtccgtaggtggcagttcaagtctgctgttaaaggctggggcttaaccccagacaggcagtggaaactgaacagctagagtgtggtaggggtagagggaattcccggtgtagcggtgaaatgcgtagatatcgggaagaacaccggtggcgaaagcgctctgctggaccacaactgacactgagggacgaaagctaggggagcgaatgggattagataccccagtagtcctagccgtaaacgatggatactaggtgttgtgagtatcgaccctcacagtgccgcagctaacgcgctaagtatcccgcctggggagtacgcacgcaagtgtgaaactcaaaggaattgacgggggcccgcacaagcggtggagtatgtggtttaattcgatgcaacgcgaagaaccttaccaaggcttgacatgtccagaatccccttgaaaggggggagtgccttcgggagctggaacacaggtggtgcatggctgtcgtcagctcgtgtcgtgagatgttgggttaagtcccgcaacgagcgcaaccctcgtttttagttgccatcattaagttgggcactctgaagagactgccggtgacaaaccggaggaaggtggggatgacgtcaagtcagcatgccccttacgtcttgggctacacacgtactacaatgctacggacaaagggcagcaagctagcgatagcaagctaatcccataaaccgtggctcagttcagatcgcaggctgcaactcgcctgcgtgaaggcggaatcgctagtaatcgcaggtcagcatactgcggtgaatacgttcccgggccttgtacacaccgcccgtcac
>063_Dolichospermum_planctonicum_1tu36s8
cggctaactccgtgccagcagccgcggtaatacggaggatgcaagcgttatccggaatgattgggcgtaaagggtccgcaggtggcattgaaagtctgctgttaaagagtctagctcaactagataagagcagtggaaactacaaagctagagtttggtcggggcagaaggaattcctggtgtagcggtgaaatgcgtagatatcaggaagaacaccagtggcgaaggcgttctgctaggccgagactgacactgagggacgaaagctaggggagcgaatgggattagataccccagtagtcctagccgtaaacgatggatactaggcgtagctcgtatcgacccgagctgtgccggagctaacgcgttaagtatcccgcctggggagtacgcaggcaactgtgaaactcaaaggaattgacgggggcccgcacaagcggtggagtatgtggtttaattcgatgcaacgcgaagaaccttaccaaggcttgacatgtcacgaatcctgtggaaacataggagtgccttcgggagcgtgaacacaggtggtgcatggctgtcgtcagctcgtgtcgtgagatgttgggttaagtcccgcaacgagcgcaaccctcgtttttagttgccagcattaagttgggcactctagagagactgccggtgacaaaccggaggaaggtggggatgacgtcaagtcagcatgccccttacgtcttgggctacacacgtactacaatgctacggacaaagggcagctacacagcgatgtgatgcgaatctcataaaccgtagctcagttcagatcgaaggctgcaactcgccttcgtgaaggaggaatcgctagtaattgcaggtcagcatactgcagtgaattcgttcccgggccttgtacacaccgcccgtcac
>064_Anabaena_cf._circinalis_var._macrospora_1tu27s5
cggctaactccgtgccagcagccgcggtaatacggaggatgcaagcgttatccggaatgattgggcgtaaagggtccgcaggtggcattgtaagtctgctgttaaagagtttggctcaaccaaataaaagcagtggaaactacaaagctagagtgtggtcggggcagagggaattcctggtgtagcggtgaaatgcgtagatatcaggaagaacaccggtggcgaaggcgctctgctaggccaagactgacactgagggacgaaagctaggggagcgaatgggattagataccccagtagtcctagccgtaaacgatggatactaggcgtagctcgtatcgacccgagctgtgccgtagctaacgcgttaagtatcccgcctggggagtacgcaggcaactgtgaaactcaaaggaattgacgggggcccgcacaagcggtggagtatgtggtttaattcgatgcaacgcgaagaaccttaccaaggcttgacatgtcacgaattccgttgaaagatggaagtgccttcgggagcgtgaacacaggtggtgcatggctgtcgtcagctcgtgtcgtgagatgttgggttaagtcccgcaacgagcgcaaccctcgtttttagttgccagcattaagttgggcactctagagagactgccggtgacaaaccggaggaaggtggggatgacgtcaagtcagcatgccccttacgtcttgggctacacacgtactacaatgctacggacaaagggcagctacacagcgatgtgatgcgaatctcataaaccgtagctcagttcagatcgaaggctgcaactcgccttcgtgaaggaggaatcgctagtaattgcaggtcagcatactgcagtgaattcgttcccgggccttgtacacaccgcccgtcac
>065_Aphanizomenon_flos-aquae_PMC9706
cggctaactccgtgccagcagccgcggtaatacggaggatgcaagcgttatccggaatgattgggcgtaaagggtccgcaggtggcattgtaagtctgctgttaaagagtttggctcaaccaaataagagcagtggaaactacaaagctagagtgtggtcggggcagagggaattcctggtgtagcggtgaaatgcgtagatatcaggaagaacaccggtggcgaaggcgctctgctaggccaagactgacactgagggacgaaagctaggggagcgaatgggattagataccccagtagtcctagccgtaaacgatggatactaggcgtagctcgtatcgacccgagctgtgccgtagctaacgcgttaagtatcccgcctggggagtacgcaggcaactgtgaaactcaaaggaattgacgggggcccgcacaagcggtggagtatgtggtttaattcgatgcaacgcgaagaaccttaccaaggcttgacatgtcacgaattccgttgaaagatggaagtgccttcgggagcgtgaacacaggtggtgcatggctgtcgtcagctcgtgtcgtgagatgttgggttaagtcccgcaacgagcgcaaccctcgtttttagttgccagcattaagttgggcactctagagagactgccggtgacaaaccggaggaaggtggggatgacgtcaagtcagcatgccccttacgtcttgggctacacacgtactacaatgctacggacaaagggcagctacacagcgatgtgatgcgaatctcataaaccgtagctcagttcagatcgaaggctgcaactcgccttcgtgaaggaggaatcgctagtaattgcaggtcagcatactgcagtgaattcgttcccgggccttgtacacaccgcccgtcac
>066_Dolichospermum_cf._lemmermannii_262
cggctaactccgtgccagcagccgcggtaatacggaggatgcaagcgttatccggaatgattgggcgtaaagggtccgcaggtggcattgtaagtctgctgttaaagagtttggctcaaccaaataaaagcagtggaaactacaaagctagagtgtggtcggggcagagggaattcctggtgtagcggtgaaatgcgtagatatcaggaagaacaccggtggcgaaggcgctctgctaggccaagactgacactgagggacgaaagctaggggagcgaatgggattagataccccagtagtcctagccgtaaacgatggatactaggcgtagctcgtatcgacccgagctgtgccgtagctaacgcgttaagtatcccgcctggggagtacgcaggcaactgtgaaactcaaaggaattgacgggggcccgcacaagcggtggagtatgtggtttaattcgatgcaacgcgaagaaccttaccaaggcttgacatgtcacgaattccgttgaaagatggaagtgccttcgggagcgtgaacacaggtggtgcatggctgtcgtcagctcgtgtcgtgagatgttgggttaagtcccgcaacgagcgcaaccctcgtttttagttgccagcattaagttgggcactctagagagactgccggtgacaaaccggaggaaggtggggatgacgtcaagtcagcatgccccttacgtcttgggctacacacgtactacaatgctacggacaaagggcagctacacagcgatgtgatgcgaatctcataaaccgtagctcagttcagatcgaaggctgcaactcgccttcgtgaaggaggaatcgctagtaattgcaggtcagcatactgcagtgaattcgttcccgggccttgtacacaccgcccgtcac
>067_Dolichospermum_smithii_TAC431
cggctaactccgtgccagcagccgcggtaatacggaggatgcaagcgttatccggaatgattgggcgtaaagggtccgcaggtggcattgaaagtctgctgttaaagagtctagctcaactagataagagcagtggaaactacaaagctagagtttggtcggggcagaaggaattcctggtgtagcggtgaaatgcgtagatatcaggaagaacaccagtggcgaaggcgttctgctaggccgagactgacactgagggacgaaagctaggggagcgaatgggattagataccccagtagtcctagccgtaaacgatggatactaggcgtagctcgtatcgacccgagctgtgccggagctaacgcgttaagtatcccgcctggggagtacgcaggcaactgtgaaactcaaaggaattgacgggggcccgcacaagcggtggagtatgtggtttaattcgatgcaacgcgaagaaccttaccaaggcttgacatgtcacgaatcctgtggaaacataggagtgccttcgggagcgtgaacacaggtggtgcatggctgtcgtcagctcgtgtcgtgagatgttgggttaagtcccgcaacgagcgcaaccctcgtttttagttgccagcattaagttgggcactctagagagactgccggtgacaaaccggaggaaggtggggatgacgtcaagtcagcatgccccttacgtcttgggctacacacgtactacaatgctacggacaaagggcagctacacagcgatgtgatgcgaatctcataaaccgtagctcagttcagatcgaaggctgcaactcgccttcgtgaaggaggaatcgctagtaattgcaggtcagcatactgcagtgaattcgttcccgggccttgtacacaccgcccgtcac
>068_Argonema_antarcticum_A004/B2
cggctaactccgtgccagcagccgcggtaatacggaggatgcaagcgttatccggaatcattgggcgtaaagcgtccgtaggtggcagttcaagtctgctgttaaaggctggggcttaaccccagacaggcagtggaaactgaacagctagagtgtggtaggggtagagggaattcccggtgtagcggtgaaatgcgtagatatcgggaagaacaccggtggcgaaagcgctctgctggaccacaactgacactgagggacgaaagctaggggagcgaatgggattagataccccagtagtcctagccgtaaacgatggatactaggtgttgtgagtatcgaccctcacagtgccgcagctaacgcgctaagtatcccgcctggggagtacgcacgcaagtgtgaaactcaaaggaattgacgggggcccgcacaagcggtggagtatgtggtttaattcgatgcaacgcgaagaaccttaccaaggcttgacatgtccagaatccccttgaaaggggggagtgccttcgggagctggaacacaggtggtgcatggctgtcgtcagctcgtgtcgtgagatgttgggttaagtcccgcaacgagcgcaaccctcgtttttagttgccatcattaagttgggcactctgaagagactgccggtgacaaaccggaggaaggtggggatgacgtcaagtcagcatgccccttacgtcttgggctacacacgtactacaatgctacggacaaagggcagcaagctagcgatagcaagctaatcccataaaccgtggctcagttcagatcgcaggctgcaactcgcctgcgtgaaggcggaatcgctagtaatcgcaggtcagcatactgcggtgaatacgttcccgggccttgtacacaccgcccgtcac
>069_Microcoleus_sp._CBMC482m
cggctaactccgtgccagcagccgcggtaagacggaggatgcaagcgttatccggaatgattgggcgtaaagcgtccgtaggtggcatttcaagtctgctgtcaaagacaggggcttaactcctgagaggccgtggaaactgaaaagctagagtaagataggggcagagggaattcccggtgtagcggtgaaatgcgtagagatcgggaagaacatcggtggcgaaagcgctctgctgggtcttaactgacactgagggacgaaagctaggggagcgaatgggattagataccccagtagtcctagccgtaaacgatggatactaggtgtagcccgtatcgacccgggctgtgccggagctaacgcgttaagtatcccgcctgggaagtacgcacgcaagtgtgaaactcaaaggaattgacgggggcccgcacaagcggtggagtatgtggtttaattcgatgcaacgcgaagaaccttaccaagacttgacatgtcgcgaaccctctggaaatggaggggtgccttcgggagcgcgaacacaggtggtgcatggctgtcgtcagctcgtgtcgtgagatgttgggttaagtcccgcaacgagcgcaaccctcgtgtccagttgccagtattaaggtaggcactctggagagactgccggtgacaaaccggaggaaggtggggatgacgtcaagtcagcatgccccatacgttttgggcgacacacgtactacaatgggtaggacaaagggtagcgaacctgcgaaggggagccaatctcataaacctatccccagttcagatcgcaggctgcaactcgcctgcgtgaaggcggaatcgctagtaatcgccggtcagcatacggcggtgaatccgttcccgggccttgtacacaccgcccgtcac
>070_Aphanizomenon_sp._CBMCM479m
cggctaactccgtgccagcagccgcggtaatacggaggatgcaagcgttatccggaatgattgggcgtaaagggtccgcaggtggcattgtaagtctgctgttaaagagtttggctcaaccaaataaaagcagtggaaactacaaagctagagtgtggtcggggcagagggaattcctggtgtaacggtgaaatgcgtagatatcaggaagaacaccggtggcgaaggcgctctgctaggccaagactgacactgagggacgaaagctaggggagcgaatgggattagataccccaggattcctatccgtaaacgatggatactaggcgtagctcgtatcgacccgagctgtgccgtagctaacgcgttaagtatcccgcctggggagtacgcaggcaactgtgaaactcaaaggaattgacgggggcccgcacaagcggtggagtatgtggtttaattcgatgcaacgcgaagaaccttaccaaggcttgacatgtcacgaattccgttgaaagatggaagtgccttcgggagcgtgaacacaggtggtgcatggctgtcgtcagctcgtgtcgtgagatgttgggttaagtcccgcaacgagcgcaaccctcgtttttagttgccagcattaagttgggcactctagagagactgccggtgacaaaccggaggaaggtggggatgacgtcaagtcagcatgccccttacgtcttgggctacacacgtactacaatgctacggacaaagggcagctacacagcgatgtgatgcgaatctcataaaccgtagctcagttcagatcgaaggctgcaacttgtcttcgtgaaggaggaatcgctagtaattgcaggtcagcatactgcagtgaattcgttcccgggccttgtacacaccgcccgtcac
>071_Argonema_sp_CBMC475m
cggctaactccgtgccagcagccgcggtaatacggaggatgcaagcgttatccggaatcattgggcgtaaagcgtccgtaggtggcagttcaagtctgctgttaaaggctggggcttaaccccagacaggcagtggaaactgaacagctagagtgtggtaggggtagagggaattcccggtgtagcggtgaaatgcgtagatatcgggaagaacaccggtggcgaaagcgctctgctggaccacaactgacactgagggacgaaagctaggggagcgaatgggattagataccccagtagtcctagccgtaaacgatggatactaggtgttgtgagtatcgaccctcacagtgccgcagctaacgcgctaagtatcccgcctggggagtacgcacgcaagtgtgaaactcaaaggaattgacgggggcccgcacaagcggtggagtatgtggtttaattcgatgcaacgcgaagaaccttaccaggacttgacatgtccggaatcctcttgaaagggaggagtgccttcgggaaccggaacacaggtggtgcatggctgtcgtcagctcgtgtcgtgagatgttgggttaagtcccgcaacgagcgcaaccctcgtttttagttgccatcattaagttgggcactctgaagagactgccggtgacaaaccggaggaaggtggggatgacgtcaagtcagcatgccccttacgtcctgggctacacacgtactacaatgctacggacaaagggcagcaagcatgcgaatgcaagctaatcccataaaccgtggctcagttcagatcgcaggctgcaactcgcctgcgtgaaggcggaatcgctagtaatcgcaggtcagcatactgcggtgaatacgttcccgggccttgtacacaccgcccgtcac
>072_Anabaena_sp._CBMC473m
cggctaactccgtgccagcagccgcggtaatacggaggatgcaagcgttatccggaatgattgggcgtaaagggtccgcaggtggctgtgtaagtctgctgttaaatagtcatgctcaacatgatcaaggcagtggaaactacatagctagagtgcgttcggggcagagggaattcctggtgtagcggtgaaatgcgtagatatcaggaagaacaccggtggcgaaagcgctctgctaggccgcaactgacactgagggacgaaagctaggggagcgaatgggattagataccccagtagtcctagccgtaaacgatggatactaggcgtggcttgtatcgacccgagccgtgccgtagctaacgcgttaagtatcccgcctggggagtacgcacgcaagtgtgaaactcaaaggaattgacgggggcccgcacaagcggtggagtatgtggtttaattcgatgcaacgcgaagaaccttaccaagacttgacatgtcgcggatttcggtgaaaactgaaagtgccttagggagcgcgaacacaggtggtgcatggctgtcgtcagctcgtgtcttgagatgttgggttaagtcccgcaacgagggcaacccccgtccatagttgccaccaataagatggggattttaaggagactgccggtgacaacccggaggaaagtggggaaaatctcaaattcccatgccccgatcttcatgggaaacgcactagttccaatgctaggcacaaagggcagctagcatgatagaccgaggaaaatccataaaccgtatctcagttcagattgaa-gctatcccccttagccatgaaggaggagtcggcaggaagtgcaggggagcttattgcagtgaattcgttcccgggccttgtacacaccgcccgtcac
>073_Dolichospermum_sp._CBMC469m
cggctaactccgtgccagcagccgcggtaatacggaggatgcaagcgttatccggaatgattgggcgtaaagggtccgcaggtggcattgaaagtctgctgttaaagagtctagctcaactagataaaagcagtggaaactacaaagctagagtttggtcggggcagaaggaattcctggtgtagcggtgaaatgcgtagatatcaggaagaacaccagtggcgaaggcgttctgctaggccgagactgacactgagggacgaaagctaggggagcgaatgggattagataccccagtagtcctagccgtaaacgatggatactaggcgtagctcgtatcgacccgagctgtgccggagctaacgcgttaagtatcccgcctggggagtacgcaggcaactgtgaaactcaaaggaattgacgggggcccgcacaagcggtggagtatgtggtttaattcgatgcaacgcgaagaaccttaccaaggcttgacatgtcacgaatcctgtggaaacataggagtgccttcgggagcgtgaacacaggtggtgcatggctgtcgtcagctcgtgtcgtgagatgttgggttaagtcccgcaacgagcgcaaccctcgtttttagttgccagcattaagttgggcactctagagagactgccggtgacaaaccggaggaaggtggggatgacgtcaagtcagcatgccccttacgtcttgggctacacacgtacttcaatgctacgcacaaagggcagctacacagcgatgcgatgcgaatttcataaaccgtagctcagttcagatcgaaggctgcaactcgccttcgtgaaggaggaatcgctagtaattgcaggtcagcatactgcagtgaattcgttcccgggccttgtacacaccgcccgtcac
>074_Gloeobacter_violaceus_PCC_7421
cggctaactccgtgccagcagccgcggtaatacggaggatgcaagcgttatccggaattattgggcgtaaagcgtacgtaggcggccagccaagtctggggtcaaagcccgcagcctaactgcggaaaggccctggaaactggttggctagagtgcggtaggggcaaggggaattcccggtgtagcggtgaaatgtggagatatcgggaagaacaccagcggcgaaagcgccttgctggaccgcaactgacgctgaggtacgaaagccaggggagcaaatgggattagataccccagtagtcctggccgtaaacgatggacactaggtgttgcgcgtatcgacccgtgcagtgccgtagctaacgcgttaagtgtcccgcctggggagtacgcacgcaagtgtgaaactcaaaggaattgacgggggcccgcacaagcggtggagcatgtggtttaattcgatgcaacgcgaagaaccttaccagggcttgacatgtcgcgaatctcgcggaaacgtgggagtgccttcgggaacgcgaacacaggtgctgcatggctgtcgtcagctcgtgtcgtgagatgttgggttaagtcccgcaacgagcgcaaccctcgtcgtcagttgccatcattcagttgggcactctggcgagactgccggtgacaaaccggaggaaggtggggatgacgtcaagtcagcatggctcttacgtcctgggctacacacgtgctacaatggttcggataaagggtcgcaatctcgcgagggggagccaatcccataaaccgaatctcagttcggattgcaggctgcaactcgcctgcatgaagtcggaatcgctagtaatcgcaggtcagcatactgcggtgaatacgttcccgggccttgtacacaccgcccgtcac
>075_Gloeobacter_kilaueensis_JS1
cggctaactccgtgccagcagccgcggtaatacggaggatgcaagcgttatccggaattattgggcgtaaagcgtacgtaggtggccagccaagtctggggtcaaagcccgcagcctaactgcggaaaggccctggaaactggttggctagagtgcggtaggggcaaggggaattcccggtgtagcggtgaaatgtggagatatcgggaagaacaccagcggcgaaagcgccttgctggaccgcaactgacgctgaggtacgaaagccaggggagcaaatgggattagataccccagtagtcctggccgtaaacgttggacactaggtgttgcgcgtatcgacccgtgcagtgccgtagctaacgcgttaagtgtcccgcctggggagtacgcacgcaagtgtgaaactcaaaggaattgacgggggcccgcacaagcggtggagcatgtggtttaattcgatgcaacgcgaagaaccttaccagggcttgacatgtcgcgaacctcgcggaaacgtgggggtgccttcgggaacgcgaacacaggtgctgcatggctgtcgtcagctcgtgtcgtgagatgttgggttaagtcccgcaacgagcgcaaccctcgtcgtcagttgccatcattcagttgggcactctggcgagactgccggtgacaaaccggaggaaggtggggatgacgtcaagtcagcatggctcttacgtcctgggctacacacgtgctacaatggttcggataaagggctgcaatcccgcgagggggagccaatcccataaaccgaatctcagttcggattgtaggctgcaactcgcctacatgaagtcggaatcgctagtaatcgcaggtcagcatactgcggtgaatacgttcccgggccttgtacacaccgcccgtcac
>076_Gloeobacter_morelensis_MG652769
cggctaactccgtgccagcagccgcggtaatacggaggatgcaagcgttatccggaattattgggcgtaaagcgtacgtaggcggccagccaagtctggggtcaaagcccgcagcctaactgcggaaaggccctggaaactggttggctagagtgcggtaggggcaaggggaattcccggtgtagcggtgaaatgtggagatatcgggaagaacaccagcggcgaaagcgccttgctggaccgcaactgacgctgaggtacgaaagccaggggagcaaatgggattagataccccagtagtcctggccgtaaacgatggacactaggtgttgcgcgtatcgacccgtgcagtgccgtagctaacgcgttaagtgtcccgcctggggagtacgcacgcaagtgtgaaactcaaaggaattgacgggggcccgcacaagcggtggagcatgtggtttaattcgatgcaacgcgaagaaccttaccagggcttgacatgtcgcgaatctcgcggaaacgtgggagtgccttcgggaacgcgaacacaggtgctgcatggctgtcgtcagctcgtgtcgtgagatgttgggttaagtcccgcaacgagcgcaaccctcgtcgtcagttgccatcattcagttgggcactctggcgagactgccggtgacaaaccggaggaaggtggggatgacgtcaagtcagcatggctcttacgtcctgggctacacacgtgctacaatggttcggataaagggtcgcaatctcgcgagggggagccaatcccataaaccgaatctcagttcggattgcaggctgcaactcgcctgcatgaagtcggaatcgctagtaatcgcaggtcagcatactgcggtgaatacgttcccgggccttgtacacaccgcccgtcac
>077_Gloeobacter_violaceus_PCC_9601
cggctaactccgtgccagcagccgcggtaatacggaggatgcaagcgttatccggaattattgggcgtaaagcgtacgtaggcggccagccaagtctggggtcaaagcccgcagcctaactgcggaaaggccctggaaactggttggctagagtgcggtaggggcaaggggaattcccggtgtagcggtgaaatgtggagatatcgggaagaacaccagcggcgaaagcgccttgctggaccgcaactgacgctgaggtacgaaagccaggggagcaaatgggattagataccccagtagtcctggccgtaaacgatggacactaggtgttgcgcgtatcgacccgtgcagtgccgtagctaacgcgttaagtgtcccgcctggggagtacgcacgcaagtgtgaaactcaaaggaattgacgggggcccgcacaagcggtggagcatgtggtttaattcgatgcaacgcgaagaaccttaccagggcttgacatgtcgcgaatctcgcggaaacgtgggagtgccttcgggaacgcgaacacaggtgctgcatggctgtcgtcagctcgtgtcgtgagatgttgggttaagtcccgcaacgagcgcaaccctcgtcgtcagttgccatcatttagttgggcactctggcgagactgccggtgacaaaccggaggaaggtggggatgacgtcaagtcagcatggctcttacgtcctgggctacacacgtgctacaatggttcggataaagggtcgcaatctcgcgagggggagccaatcccataaaccgaatctcagttcggattgcaggctgcaactcgcctgcatgaagtcggaatcgctagtaatcgcaggtcagcatactgcggtgaatacgttcccgggccttgtacacaccgcccgtcac
>078_Anabaena_oscillarioides_BECID22
cggctaactccgtgccagcagccgcggtaatacggaggatgcaagcgttatccggaatgattgggcgtaaagggtccgcaggtggcattgtaagtctgctgttaaagagtctagctcaactagataaaagcagtggaaactacaaagctagagtacgttcggggcagagggaattcctggtgtagcggtgaaatgcgtagatatcaggaagaacaccggtggcgaaagcgctctgctaggccgtaactgacactgagggacgaaagctaggggagcgaatgggattagataccccagtagtcctagccgtaaacgatggatactaggtgtggcttgtatcgacccgagccgtaccggagctaacgcgttaagtatcccgcctggggagtacgcaggcaactgtgaaactcaaaggaattgacgggggcccgcacaagcggtggagtatgtggtttaattcgatgcaacgcgaagaaccttaccaaggcttgacatgtcacgaattccgttgaaagatggaagtgccttagggagcgtgaacacaggtggtgcatggctgtcgtcagctcgtgtcgtgagatgttgggttaagtcccgcaacgagcgcaaccctcgtctttagttgccagcataaagatgggaactctagagagactgccggtgacaaaccggaggaaggtggggatgacgtcaagtcagcatgccccttacgccttgggctacacacgtactacaatgctccggacaaagggcagctacacagcgatgtgatgcaaatctcataaaccggagctcagttcagatcgaaggctgcaactcgccttcgtgaaggaggaatcgctagtaattgcaggtcagcatactgcagtgaattcgttcccgggccttgtacacaccgcccgtcac
>079_Anabaena_oscillarioides_BECID32
cggctaactccgtgccagcagccgcggtaatacggaggatgcaagcgttatccggaatgattgggcgtaaagggtccgcaggtggcattgtaagtctgctgttaaagagtctagctcaactagataaaagcagtggaaactacaaagctagagtacgttcggggcagagggaattcctggtgtagcggtgaaatgcgtagatatcaggaagaacaccggtggcgaaagcgctctgctaggccgtaactgacactgagggacgaaagctaggggagcgaatgggattagataccccagtagtcctagccgtaaacgatggatactaggtgtggcttgtatcgacccgagccgtaccggagctaacgcgttaagtatcccgcctggggagtacgcaggcaactgtgaaactcaaaggaattgacgggggcccgcacaagcggtggagtatgtggtttaattcgatgcaacgcgaagaaccttaccaaggcttgacatgtcacgaattccgttgaaagatggaagtgccttagggagcgtgaacacaggtggtgcatggctgtcgtcagctcgtgtcgtgagatgttgggttaagtcccgcaacgagcgcaaccctcgtctttagttgccagcataaagatgggaactctagagagactgccggtgacaaaccggaggaaggtggggatgacgtcaagtcagcatgccccttacgccttgggctacacacgtactacaatgctccggacaaagggcagctacacagcgatgtgatgcaaatctcataaaccggagctcagttcagatcgaaggctgcaactcgccttcgtgaaggaggaatcgctagtaattgcaggtcagcatactgcagtgaattcgttcccgggccttgtacacaccgcccgtcac
>080_Aphanizomenon_flos-aquae_1tu29s19
cggctaactccgtgccagcagccgcggtaatacggaggatgcaagcgttatccggaatgattgggcgtaaagggtccgcaggtggcattgtaagtctgctgttaaagagtttggctcaaccaaataagagcagtggaaactacaaagctagagtgtggtcggggcagagggaattcctggtgtagcggtgaaatgcgtagatatcaggaagaacaccagtggcgaaggcgctctgctaggccgagactgacactgagggacgaaagctaggggagcgaatgggattagataccccagtagtcctagccgtaaacgatggatactaggcgtagctcgtatcgacccgagctgtgccggagctaacgcgttaagtatcccgcctggggagtacgcaggcaactgtgaaactcaaaggaattgacgggggcccgcacaagcggtggagtatgtggtttaattcgatgcaacgcgaagaaccttaccaaggcttgacatgtcacgaatcctattgaaagatgggagtgccttcgggagcgtgaacacaggtggtgcatggctgtcgtcagctcgtgtcgtgagatgttgggttaagtcccgcaacgagcgcaaccctcgtttttagttgccagcattaagatgggcactctagagagactgccggtgacaaaccggaggaaggtggggatgacgtcaagtcagcatgccccttacgtcttgggctacacacgtactacaatgctacggacaaagggcagctacacagcgatgtgatgcgaatctcgtaaaccgtagctcagttcagatcgaaggctgcaactcgccttcgtgaaggaggaatcgctagtaattgcaggtcagcatactgcagtgaattcgttcccgggccttgtacacaccgcccgtcac
>081_Aphanizomenon_flos-aquae_CCAP_1401/7
cggctaactccgtgccagcagccgcggtaatacggaggatgcaagcgttatccggaatgattgggcgtaaagggtccgcaggtggcattgtaagtctgctgttaaagagtttggctcaaccaaataagagcagtggaaactacaaagctagagtgtggtcggggcagagggaattcctggtgtagcggtgaaatgcgtagatatcaggaagaacaccagtggcgaaggcgctctgctaggccgagactgacactgagggacgaaagctaggggagcgaatgggattagataccccagtagtcctagccgtaaacgatggatactaggcgtagctcgtatcgacccgagctgtgccggagctaacgcgttaagtatcccgcctggggagtacgcaggcaactgtgaaactcaaaggaattgacgggggcccgcacaagcggtggagtatgtggtttaattcgatgcaacgcgaagaaccttaccaaggcttgacatgtcacgaatcctattgaaagatgggagtgccttcgggagcgtgaacacaggtggtgcatggctgtcgtcagctcgtgtcgtgagatgttgggttaagtcccgcaacgagcgcaaccctcgtttttagttgccagcattaagatgggcactctagagagactgccggtgacaaaccggaggaaggtggggatgacgtcaagtcagcatgccccttacgtcttgggctacacacgtactacaatgctccggacaaagggcagctacacagcgatgtgatgcgaatctcataaaccggagctcagttcagatcgaaggctgcaactcgccttcgtgaaggaggaatcgctagtaattgcaggtcagcatactgcagtgaattcgttcccgggccttgtacacaccgcccgtcac
>082_Aphanizomenon_sp._PCC_7905
cggctaactccgtgccagcagccgcggtaatacggaggatgcaagcgttatccggaatgattgggcgtaaagggtccgcaggtggcattgtaagtctgctgttaaagagtttggctcaaccaaataaaagcagtggaaactacaaagctagagtgtggtcggggcagagggaattcctggtgtagcggtgaaatgcgtagatatcaggaagaacaccggtggcgaaggcgctctgctaggccaagactgacactgagggacgaaagctaggggagcgaatgggattagataccccagtagtcctagccgtaaacgatggatactaggcgtagctcgtatcgacccgagctgtgccgtagctaacgcgttaagtatcccgcctggggagtacgcaggcaactgtgaaactcaaaggaattgacgggggcccgcacaagcggtggagtatgtggtttaattcgatgcaacgcgaagaaccttaccaaggcttgacatgtcacgaattccgttgaaagatggaagtgccttcgggagcgtgaacacaggtggtgcatggctgtcgtcagctcgtgtcgtgagatgttgggttaagtcccgcaacgagcgcaaccctcgtttttagttgccagcattaagttgggcactctagagagactgccggtgacaaaccggaggaaggtggggatgacgtcaagtcagcatgccccttacgtcttgggctacacacgtactacaatgctacggacaaagggcagctacacagcgatgtgatgcgaatctcataaaccgtagctcagttcagatcgaaggctgcaactcgccttcgtgaaggaggaatcgctagtaattgcaggtcagcatactgcagtgaattcgttcccgggccttgtacacaccgcccgtcac
>083_Dolichospermum_flos-aquae_1tu30s
cggctaactccgtgccagcagccgcggtaatacggaggatgcaagcgttatccggaatgattgggcgtaaagggtccgcaggtggcattgtatgtctgctgttaaagagtttggctcaaccaaatcaaagcagtggaaactacaaagctagagtatggtcggggcagagggaattcctggtgtagcggtgaaatgcgtagatatcaggaagaacaccggtggcgaaggcgctctgctaggccaaaactgacactgagggacgaaagctaggggagcgaatgggattagataccccagtagtcctagccgtaaacgatggatactaggtgtagctcgtatcgacccgagctgtaccgtagctaacgcgttaagtatcccgcctggggagtacgcaggcaactgtgaaactcaaaggaattgacgggggcccgcacaagcggtggagtatgtggtttaattcgatgcaacgcgaagaaccttaccaaggcttgacatgtcacgaatcccggcgaaaattgggagtgccttagggagcgtgaacacaggtggtgcatggctgtcgtcagctcgtgtcgtgagatgttgggttaagtcccgcaacgagcgcaaccctcgtttttagttgccagcattaagttgggcactctagagagactgccggtgacaaaccggaggaaggtggggatgacgtcaagtcagcatgccccttacgtcttgggctacacacgtactacaatgctccggacaaagggcagctacacagcgatgtgatgcgaatctcataaaccggagctcagttcagatcgaaggctgcaactcgccttcgtgaaggaggaatcgctagtaattgcaggtcagcatactgcagtgaattcgttcccgggccttgtacacaccgcccgtcac
>084_Dolichospermum_flos-aquae_04-10
cggctaactccgtgccagcagccgcggtaatacggaggatgcaagcgttatccggaatgattgggcgtaaagggtccgtaggtggcattgaaagtctgctgttaaagagtttagctcaaccaaataagagcagtggaaactacaaagctagagtttggtcggggcagagggaattcctggtgtagcggtgaaatgcgtagatatcaggaagaacaccagtggcgaaggcgctctgctaggccgagactgacactgagggacgaaagctaggggagcgaatgggattagataccccagtagtcctagccgtaaacgatggatactaggcgtagctcgtatcgacccgagctgtgccggagctaacgcgttaagtatcccgcctggggagtacgcaggcaactgtgaaactcaaaggaattgacgggggcccgcacaagcggtggagtatgtggtttaattcgatgcaacgcgaagaaccttaccaaggcttgacatgtcacgaatcctgtagaaatataggagtgccttcgggagcgtgaacacaggtggtgcatggctgtcgtcagctcgtgtcgtgagatgttgggttaagtcccgcaacgagcgcaaccctcgtttttagttgccagcattaggttgggcactctagagagactgccggtgacaaaccggaggaaggtggggatgacgtcaagtcagcatgccccttacgtcttgggctacacacgtactacaatgctacggacaaagggcagctacacagcgatgtgatgcgaatctcataaaccgtagctcagttcagatcgaaggctgcaactcgccttcgtgaaggaggaatcgctagtaattgcaggtcagcatactgcagtgaattcgttcccgggccttgtacacaccgcccgtcac
>085_Dolichospermum_flos-aquae_AWQC112D
cggctaactccgtgccagcagccgcggtaatacggaggatgcaagcgttatccggaatgattgggcgtaaagggtccgcaggtggcattgaaagtctgctgttaaagagtctagctcaactagataagagcagtggaaactacaaagctagagtgtggtcggggcagagggaattcctggtgtagcggtgaaatgcgtagatatcaggaagaacaccagtggcgaaagcgctctgctaggccgagactgacactgagggacgaaagctaggggagcgaatgggattagataccccagtagtcctagccgtaaacgatggatactaggcgtagctcgtatcgacccgagctgtgccggagctaacgcgttaagtatcccgcctggggagtacgcaggcaactgtgaaactcaaaggaattgacgggggcccgcacaagcggtggagtatgtggtttaattcgatgcaacgcgaagaaccttaccaaggcttgacatgtcacgaatcctgtagaaatataggagtgccttcgggagcgtgaacacaggtggtgcatggctgtcgtcagctcgtgtcgtgagatgttgggttaagtcccgcaacgagcgcaaccctcgtttttagttgccagcattaagatgggcactctagagagactgccggtgacaaaccggaggaaggtggggatgacgtcaagtcagcatgccccttacgtcttgggctacacacgtactacaatgctacggacaaagggcagctacacagcgatgtgatgcgaatctcgtaaaccgtagctcagttcagatcgaaggctgcaactcgccttcgtgaaggaggaatcgctagtaattgcaggtcagcatactgcagtgaattcgttcccgggccttgtacacaccgcccgtcac
>086_Dolichospermum_flos-aquae_PCC_9302
cggctaactccgtgccagcagccgcggtaatacggaggatgcaagcgttatccggaatgattgggcgtaaagggtccgcaggtggcattgtatgtctgctgttaaagagtctggctcaaccagatcaaagcagtggaaactacaaagctagagtatggtcggggcagagggaattcctggtgtagcggtgaaatgcgtagatatcaggaagaacaccggtggcgaaggcgctctgctaggccaaaactgacactgagggacgaaagctaggggagcgaatgggattagataccccagtagtcctagccgtaaacgatggatactaggcgtagctcgtatcgacccgagctgtgccgtagctaacgcgttaagtatcccgcctggggagtacgcaggcaactgtgaaactcaaaggaattgacgggggcccgcacaagcggtggagtatgtggtttaattcgatgcaacgcgaagaaccttaccaaggcttgacatgtcacgaatcccggcgaaagttgggagtgccttagggagcgtgaacacaggtggtgcatggctgtcgtcagctcgtgtcgtgagatgttgggttaagtcccgcaacgagcgcaaccctcgtttttagttgccagcattaagttgggcactctagagagactgccggtgacaaaccggaggaaggtggggatgacgtcaagtcagcatgccccttacgtcttgggctacacacgtactacaatgctccggacaaagggcagctacacagcgatgtgatgcgaatctcgtaaaccggagctcagttcagatcgaaggctgcaactcgccttcgtgaaggaggaatcgctagtaattgcaggtcagcatactgcagtgaattcgttcccgggccttgtacacaccgcccgtcac
>087_Dolichospermum_flos-aquae_NIES-75
cggctaactccgtgccagcagccgcggtaatacggaggatgcaagcgttatccggaatgattgggcgtaaagggtccgcaggtggcattgaaagtctgctgttaaagagtttggctcaaccaaataagagcagtggaaactacaaagctagagtttggtcggggcagarggaattcctggtgtagcggtgaaatgcgtagatatcaggaagaacaccagtggcgaaggcgytctgctaggccgagactgacactgagggacgaaagctaggggagcgaatgggattagataccccagtagtcctagccgtaaacgatggatactaggcgtagctcgtatcgacccgagctgtgccggagctaacgcgttaagtatcccgcctggggagtacgcaggcaactgtgaaactcaaaggaattgacgggggcccgcacaagcggtggagtatgtggtttaattcgatgcaacgcgaagaaccttaccaaggcttgacatgtcacgaatcttatagaaatataggagtgccttcgggagcgtgaacacaggtggtgcatggctgtcgtcagctcgtgtcgtgagatgttgggttaagtcccgcaacgagcgcaaccctcgtttttagttgccagcattaggttgggcactctagagagactgccggtgacaaaccggaggaaggtggggatgacgtcaagtcagcatgccccttacgtcttgggctacacacgtactacaatgctacggacaaagggcagctacacagcgatgtgatgcgaatctcataaaccgtagctcagttcagatcgaaggctgcaactcgccttcgtgaaggaggaatcgctagtaattgcaggtcagcatactgcagtgaattcgttcccgggccttgtacacaccgcccgtcac
