# Supplementary material for: Comprehensive Study of Some Cyanobacteria in Moscow Waterbodies (Russia), Including Characteristics of the Toxigenic Microcystis aeruginosa Strains
Source: Toxins (Basel). 2025 Oct 14;17(10):506. doi: 10.3390/toxins17100506 (PMC12568284; doi:10.3390/toxins17100506)
Supplement: Supplementary file 1 [file toxins-17-00506-s001.zip › S9.txt]

#NEXUS
[Sequence: 001_Anabaena_sp._AICB_1382	Length:	:906]
[Sequence: 002_Dolichospermum_crassum_11/23Y	Length:	:906]
[Sequence: 003_Trichormus_variabilis_BACA0675	Length:	:906]
[Sequence: 004_Trichormus_variabilis_ARAS13	Length:	:906]
[Sequence: 005_Oxynema_acuminatum_PCC_6304	Length:	:906]
[Sequence: 006_Oscillatoria_sp._WZU0097	Length:	:906]
[Sequence: 007_Oscillatoria_sp._WZU0094	Length:	:906]
[Sequence: 008_Oscillatoria_sp._WZU0093	Length:	:906]
[Sequence: 009_Oscillatoria_sp._WZU0091	Length:	:906]
[Sequence: 010_Oscillatoria_sp._WZU0088	Length:	:906]
[Sequence: 011_Dolichospermum_sp._FACHB-1384	Length:	:906]
[Sequence: 012_Oscillatoria_sancta_PCC_7515	Length:	:906]
[Sequence: 013_Argonema_galeatum_A003/C3	Length:	:906]
[Sequence: 014_Argonema_galeatum_A003/D3	Length:	:906]
[Sequence: 015_Argonema_galeatum_A003/C5	Length:	:906]
[Sequence: 016_Argonema_galeatum_A003/D1	Length:	:906]
[Sequence: 017_Argonema_galeatum_A003/B4	Length:	:906]
[Sequence: 018_Argonema_galeatum_A003/A1	Length:	:906]
[Sequence: 019_Planktothrix_agardhii_NIES-204	Length:	:906]
[Sequence: 020_Aphanizomenon_gracile_NIVA-CYA_851	Length:	:906]
[Sequence: 021_Aphanizomenon_flos-aquae_2012/KM/D3	Length:	:906]
[Sequence: 022_Microcoleus_sp._AT13-A5	Length:	:906]
[Sequence: 023_Microcoleus_sp._S13-B2	Length:	:906]
[Sequence: 024_Microcoleus_sp._AT13-C4	Length:	:906]
[Sequence: 025_Oscillatoria_sp._RMCB11	Length:	:906]
[Sequence: 026_Aphanizomenon_gracile_FBCC-A233	Length:	:906]
[Sequence: 027_Aphanizomenon_sp._BACA0294	Length:	:906]
[Sequence: 028_Dolichospermum_circinale_CHAB3585	Length:	:906]
[Sequence: 029_Anabaena_oscillarioides_MACC-201	Length:	:906]
[Sequence: 030_Anabaena_sp._Sokol_419_2	Length:	:906]
[Sequence: 031_Planktothrix_rubescens_FEM_GPR524	Length:	:906]
[Sequence: 032_Dolichospermum_spiroides_NIES-1905	Length:	:906]
[Sequence: 033_Dolichospermum_planctonicum_NIES-1723	Length:	:906]
[Sequence: 034_Dolichospermum_crassum_NIES-1661	Length:	:906]
[Sequence: 035_Dolichospermum_smithii_NIES-1724	Length:	:906]
[Sequence: 036_Dolichospermum_smithii_NIES:818	Length:	:906]
[Sequence: 037_Planktothrix_agardhii_NIES-205	Length:	:906]
[Sequence: 038_Dolichospermum_pseudocompactum_NIES-79	Length:	:906]
[Sequence: 039_Argonema_antarcticum_A004/B2	Length:	:906]
[Sequence: 040_Planktothrix_rubescens_TURKEYBLM5	Length:	:906]
[Sequence: 041_Anabaena_sp._TrebK1-7	Length:	:906]
[Sequence: 042_Anabaena_sp._Sokol1419-1	Length:	:906]
[Sequence: 043_Anabaena_sp._DR-MII	Length:	:906]
[Sequence: 044_Anabaena_sp._GA1	Length:	:906]
[Sequence: 045_Dolichospermum_planctonicum_B1-15	Length:	:906]
[Sequence: 046_Planktothrix_rubescens_P1	Length:	:906]
[Sequence: 047_Trichormus_sp._UIC_10339	Length:	:906]
[Sequence: 048_Microcoleus_autumnalis_P012	Length:	:906]
[Sequence: 049_Phormidium_sp._0511N1	Length:	:906]
[Sequence: 050_Dolichospermum_mucosum_08-09	Length:	:906]
[Sequence: 051_Dolichospermum_crassum_UAM502	Length:	:906]
[Sequence: 052_Microcoleus_autumnalis_CCALA_154	Length:	:906]
[Sequence: 053_Aphanizomenon_flos_CCAP_1401/3	Length:	:906]
[Sequence: 054_Sphaerospermopsis_kisseleviana_CHAB332	Length:	:906]
[Sequence: 055_Dolichospermum_smithii_08-02	Length:	:906]
[Sequence: 056_Dolichospermum_mucosum_08-03	Length:	:906]
[Sequence: 057_Dolichospermum_planctonicum_CENA210	Length:	:906]
[Sequence: 058_Dolichospermum_planctonicum_CENA209	Length:	:906]
[Sequence: 059_Microcoleus_vaginatus_SAG_2211	Length:	:906]
[Sequence: 060_Microcoleus_vaginatus_CNP3-KK2	Length:	:906]
[Sequence: 061_Aphanizomenon_sp._30D11	Length:	:906]
[Sequence: 062_Argonema_antarcticum_A004/D5	Length:	:906]
[Sequence: 063_Dolichospermum_planctonicum_1tu36s8	Length:	:906]
[Sequence: 064_Anabaena_cf._circinalis_var._macrospora_1tu27s5	Length:	:906]
[Sequence: 065_Aphanizomenon_flos-aquae_PMC9706	Length:	:906]
[Sequence: 066_Dolichospermum_cf._lemmermannii_262	Length:	:906]
[Sequence: 067_Dolichospermum_smithii_TAC431	Length:	:906]
[Sequence: 068_Argonema_antarcticum_A004/B2	Length:	:906]
[Sequence: 069_Microcoleus_sp._CBMC482m	Length:	:906]
[Sequence: 070_Aphanizomenon_sp._CBMCM479m	Length:	:906]
[Sequence: 071_Argonema_sp_CBMC475m	Length:	:906]
[Sequence: 072_Anabaena_sp._CBMC473m	Length:	:906]
[Sequence: 073_Dolichospermum_sp._CBMC469m	Length:	:906]
[Sequence: 074_Gloeobacter_violaceus_PCC_7421	Length:	:906]
[Sequence: 075_Gloeobacter_kilaueensis_JS1	Length:	:906]
[Sequence: 076_Gloeobacter_morelensis_MG652769	Length:	:906]
[Sequence: 077_Gloeobacter_violaceus_PCC_9601	Length:	:906]
[Sequence: 078_Anabaena_oscillarioides_BECID22	Length:	:906]
[Sequence: 079_Anabaena_oscillarioides_BECID32	Length:	:906]
[Sequence: 080_Aphanizomenon_flos-aquae_1tu29s19	Length:	:906]
[Sequence: 081_Aphanizomenon_flos-aquae_CCAP_1401/7	Length:	:906]
[Sequence: 082_Aphanizomenon_sp._PCC_7905	Length:	:906]
[Sequence: 083_Dolichospermum_flos-aquae_1tu30s	Length:	:906]
[Sequence: 084_Dolichospermum_flos-aquae_04-10	Length:	:906]
[Sequence: 085_Dolichospermum_flos-aquae_AWQC112D	Length:	:906]
[Sequence: 086_Dolichospermum_flos-aquae_PCC_9302	Length:	:906]
[Sequence: 087_Dolichospermum_flos-aquae_NIES-75	Length:	:906]
BEGIN DATA;
	DIMENSIONS NTAX=87 NCHAR=906;
	FORMAT DATATYPE=DNA INTERLEAVE=NO GAP=-;
	MATRIX
	001_Anabaena_sp._AICB_1382	CGGCTAACTCCGTGCCAGCAGCCGCGGTAATACGGAGGATGCAAGCGTTATCCGGAATGATTGGGCGTAAAGGGTCCGCAGGTGGCTGTGTAAGTCTGCTGTTAAATAGTCATGCTCAACATGATCAAGGCAGTGGAAACTACATAGCTAGAGTGCGTTCGGGGCAGAGGGAATTCCTGGTGTAGCGGTGAAATGCGTAGATATCAGGAAGAACACCGGTGGCGAAAGCGCTCTGCTAGGCCGCAACTGACACTGAGGGACGAAAGCTAGGGGAGCGAATGGGATTAGATACCCCAGTAGTCCTAGCCGTAAACGATGGATACTAGGCGTGGCTTGTATCGACCCGAGCCGTGCCGTAGCTAACGCGTTAAGTATCCCGCCTGGGGAGTACGCACGCAA…
	002_Dolichospermum_crassum_11/23Y	CGGCTAACTCCGTGCCAGCAGCCGCGGTAATACGGAGGATGCAAGCGTTATCCGGAATGATTGGGCGTAAAGGGTCCGCAGGTGGCATTGAAAGTCTGCTGTTAAAGAGTCTAGCTCAACTAGATAAGAGCAGTGGAAACTACAAAGCTAGAGTTTGGTCGGGGCAGAAGGAATTCCTGGTGTAGCGGTGAAATGCGTAGATATCAGGAAGAACACCAGTGGCGAAGGCGTTCTGCTAGGCCGAGACTGACACTGAGGGACGAAAGCTAGGGGAGCGAATGGGATTAGATACCCCAGTAGTCCTAGCCGTAAACGATGGATACTAGGCGTAGCTCGTATCGACCCGAGCTGTGCCGGAGCTAACGCGTTAAGTATCCCGCCTGGGGAGTACGCAGGCAA…
	003_Trichormus_variabilis_BACA0675	CGGCTAACTCCGTGCCAGCAGCCGCGGTAATACGGAGGATGCAAGCGTTATCCGGAATGATTGGGCGTAAAGGGTCCGCAGGTGGCTGTGTAAGTCTGCTGTTAAATAGTCATGCTCAACATGATCAAGGCAGTGGAAACTACACAGCTAGAGTGCGTTCGGGGCAGAGGGAATTCCTGGTGTAGCGGTGAAATGCGTAGATATCAGGAAGAACACCGGTGGCGAAAGCGCTCTGCTAGGCCGCAACTGACACTGAGGGACGAAAGCTAGGGGAGCGAATGGGATTAGATACCCCAGTAGTCCTAGCCGTAAACGATGGATACTAGGCGTGGCTTGTATCGACCCGAGCCGTGCCGTAGCTAACGCGTTAAGTATCCCGCCTGGGGAGTACGCACGCAA…
	004_Trichormus_variabilis_ARAS13	CGGCTAACTCCGTGCCAGCAGCCGCGGTAATACGGAGGATGCAAGCGTTATCCGGAATGATTGGGCGTAAAGGGTCCGCAGGTGGCTGTGTAAGTCTGCTGTTAAATAGTCATGCTCAACATGATCAAGGCAGTGGAAACTACATAGCTAGAGTGCGTTCGGGGCAGAGGGAATTCCTGGTGTAGCGGTGAAATGCGTAGATATCAGGAAGAACACCGGTGGCGAAAGCGCTCTGCTAGGCCGCAACTGACACTGAGGGACGAAAGCTAGGGGAGCGAATGGGATTAGATACCCCAGTAGTCCTAGCCGTAAACGATGGATACTAGGCGTGGCTTGTATCGACCCGAGCCGTGCCGTAGCTAACGCGTTAAGTATCCCGCCTGGGGAGTACGCACGCAA…
	005_Oxynema_acuminatum_PCC_6304	CGGCTAACTCCGTGCCAGCAGCCGCGGTAAGACGGAGGATGCAAGCGTTATCCGGAATTATTGGGCGTAAAGCGTCCGTAGGTGGCTGTTCAAGTCTGCCGTTAAAGACCGGGGCTTAACTCCGGAAAAACTGTGGAAACTGAACAGCTAGAGTATGGTAGGGGTAAGGGGAATTCCCGGTGTAGCGGTGAAATGCGTAGATATCGGGAAGAACACCGGTGGCGAAGGCGCCTTACTGGGCCATAACTGACACTGAGGGACGAAAGCTAGGGGAGCGAAAGGGATTAGATACCCCTGTAGTCCTAGCTGTAAACGATGGATACTAGGTGTTGCCCGTATCGACCCGGGCAGTGCCGTAGCTAACGCGTTAAGTATCCCGCCTGGGGAGTACGCACGCAA…
	006_Oscillatoria_sp._WZU0097	CGGCTAACTCCGTGCCAGCAGCCGCGGTAATACGGAGGATGCAAGCGTTATCCGGAATCATTGGGCGTAAAGCGTCCGTAGGTGGCAGTTCAAGTCTGCTGTTAAAGGCTGGGGCTTAACCCCAGACAGGCAGTGGAAACTGAACAGCTAGAGTGTGGTAGGGGTAGAGGGAATTCCCGGTGTAGCGGTGAAATGCGTAGATATCGGGAAGAACACCGGTGGCGAAAGCGCTCTGCTGGACCACAACTGACACTGAGGGACGAAAGCTAGGGGAGCGAATGGGATTAGATACCCCAGTAGTCCTAGCCGTAAACGATGGATACTAGGTGTTGTGAGTATCGACCCTCACAGTGCCGCAGCTAACGCGCTAAGTATCCCGCCTGGGGAGTACGCACGCAA…
	007_Oscillatoria_sp._WZU0094	CGGCTAACTCCGTGCCAGCAGCCGCGGTAATACGGAGGATGCAAGCGTTATCCGGAATCATTGGGCGTAAAGCGTCCGTAGGTGGCAGTTCAAGTCTGCTGTTAAAGGCTGGGGCTTAACCCCAGACAGGCAGTGGAAACTGAACAGCTAGAGTGTGGTAGGGGTAGAGGGAATTCCCGGTGTAGCGGTGAAATGCGTAGATATCGGGAAGAACACCGGTGGCGAAAGCGCTCTGCTGGACCACAACTGACACTGAGGGACGAAAGCTAGGGGAGCGAATGGGATTAGATACCCCAGTAGTCCTAGCCGTAAACGATGGATACTAGGTGTTGTGAGTATCGACCCTCACAGTGCCGCAGCTAACGCGCTAAGTATCCCGCCTGGGGAGTACGCACGCAA…
	008_Oscillatoria_sp._WZU0093	CGGCTAACTCCGTGCCAGCAGCCGCGGTAATACGGAGGATGCAAGCGTTATCCGGAATCATTGGGCGTAAAGCGTCCGTAGGTGGCAGTTCAAGTCTGCTGTTAAAGGCTGGGGCTTAACCCCAGACAGGCAGTGGAAACTGAACAGCTAGAGTGTGGTAGGGGTAGAGGGAATTCCCGGTGTAGCGGTGAAATGCGTAGATATCGGGAAGAACACCGGTGGCGAAAGCGCTCTGCTGGACCACAACTGACACTGAGGGACGAAAGCTAGGGGAGCGAATGGGATTAGATACCCCAGTAGTCCTAGCCGTAAACGATGGATACTAGGTGTTGTGAGTATCGACCCTCACAGTGCCGCAGCTAACGCGCTAAGTATCCCGCCTGGGGAGTACGCACGCAA…
	009_Oscillatoria_sp._WZU0091	CGGCTAACTCCGTGCCAGCAGCCGCGGTAATACGGAGGATGCAAGCGTTATCCGGAATCATTGGGCGTAAAGCGTCCGTAGGTGGCAGTTCAAGTCTGCTGTTAAAGGCTGGGGCTTAACCCCAGACAGGCAGTGGAAACTGAACAGCTAGAGTGTGGTAGGGGTAGAGGGAATTCCCGGTGTAGCGGTGAAATGCGTAGATATCGGGAAGAACACCGGTGGCGAAAGCGCTCTGCTGGACCACAACTGACACTGAGGGACGAAAGCTAGGGGAGCGAATGGGATTAGATACCCCAGTAGTCCTAGCCGTAAACGATGGATACTAGGTGTTGTGAGTATCGACCCTCACAGTGCCGCAGCTAACGCGCTAAGTATCCCGCCTGGGGAGTACGCACGCAA…
	010_Oscillatoria_sp._WZU0088	CGGCTAACTCCGTGCCAGCAGCCGCGGTAATACGGAGGATGCAAGCGTTATCCGGAATCATTGGGCGTAAAGCGTCCGTAGGTGGCAGTTCAAGTCTGCTGTTAAAGGCTGGGGCTTAACCCCAGACAGGCAGTGGAAACTGAACAGCTAGAGTGTGGTAGGGGTAGAGGGAATTCCCGGTGTAGCGGTGAAATGCGTAGATATCGGGAAGAACACCGGTGGCGAAAGCGCTCTGCTGGACCACAACTGACACTGAGGGACGAAAGCTAGGGGAGCGAATGGGATTAGATACCCCAGTAGTCCTAGCCGTAAACGATGGATACTAGGTGTTGTGAGTATCGACCCTCACAGTGCCGCAGCTAACGCGCTAAGTATCCCGCCTGGGGAGTACGCACGCAA…
	011_Dolichospermum_sp._FACHB_1384	CGGCTAACTCCGTGCCAGCAGCCGCGGTAATACGGAGGATGCAAGCGTTATCCGGAATGATTGGGCGTAAAGGGTCCGCAGGTGGCATTGTAAGTCTGCTGTTAAAGAGTCTAGCTCAACTAGATAAAAGCAGTGGAAACTACAAAGCTAGAGTTTGGTCGGGGCAGAAGGAATTCCTGGTGTAGCGGTGAAATGCGTAGATATCAGGAAGAACACCAGTGGCGAAGGCGTTCTGCTAGGCCGAGACTGACACTGAGGGACGAAAGCTAGGGGAGCGAATGGGATTAGATACCCCAGTAGTCCTAGCCGTAAACGATGGATACTAGGCGTAGCTCGTATCGACCCGAGCTGTGCCGGAGCTAACGCGTTAAGTATCCCGCCTGGGGAGTACGCAGGCAA…
	012_Oscillatoria_sancta_PCC_7515	CGGCTAACTCCGTGCCAGCAGCCGCGGTAATACGGAGGAGGCAAGCGTTATCCGGAATGATTGGGCGTAAAGCGTCCGCAGGTGGCCATGTAAGTCTGCTGTCAAAACCCAGGGCTTAACTCTGGTTAGGCAGTGGAAACTACAAAGCTAGAGTCTGGTAGGGGCCAAGGGAATTCCCGGTGTAGCGGTGAAATGCGTAGAGATCGGGAAGAACATCGGTGGCGAAAGCGCTTGGCTAGACCAGAACTGACACTCAGGGACGAAAGCTAGGGGAGCGAATGGGATTAGATACCCCAGTAGTCCTAGCTGTAAACGATGGATACTAGGTGTTGCCTGTATCGACCCGCGCAGTGCCGTAGCTAACGCGTTAAGTATCCCGCCTGGGGAGTACGCACGCAA…
	013_Argonema_galeatum_A003/C3	CGGCTAACTCCGTGCCAGCAGCCGCGGTAATACGGAGGATGCAAGCGTTATCCGGAATCATTGGGCGTAAAGCGTCCGTAGGTGGCAGTTCAAGTCTGCTGTTAAAGGCTGGGGCTTAACCCCAGACAGGCAGTGGAAACTGAACAGCTAGAGTGTGGTAGGGGTAGAGGGAATTCCCGGTGTAGCGGTGAAATGCGTAGATATCGGGAAGAACACCGGTGGCGAAAGCGCTCTGCTGGACCACAACTGACACTGAGGGACGAAAGCTAGGGGAGCGAATGGGATTAGATACCCCAGTAGTCCTAGCCGTAAACGATGGATACTAGGTGTTGTGAGTATCGACCCTCACAGTGCCGCAGCTAACGCGCTAAGTATCCCGCCTGGGGAGTACGCACGCAA…
	014_Argonema_galeatum_A003/D3	CGGCTAACTCCGTGCCAGCAGCCGCGGTAATACGGAGGATGCAAGCGTTATCCGGAATCATTGGGCGTAAAGCGTCCGTAGGTGGCAGTTCAAGTCTGCTGTTAAAGGCTGGGGCTTAACCCCAGACAGGCAGTGGAAACTGAACAGCTAGAGTGTGGTAGGGGTAGAGGGAATTCCCGGTGTAGCGGTGAAATGCGTAGATATCGGGAAGAACACCGGTGGCGAAAGCGCTCTGCTGGACCACAACTGACACTGAGGGACGAAAGCTAGGGGAGCGAATGGGATTAGATACCCCAGTAGTCCTAGCCGTAAACGATGGATACTAGGTGTTGTGAGTATCGACCCTCACAGTGCCGCAGCTAACGCGCTAAGTATCCCGCCTGGGGAGTACGCACGCAA…
	015_Argonema_galeatum_A003/C5	CGGCTAACTCCGTGCCAGCAGCCGCGGTAATACGGAGGATGCAAGCGTTATCCGGAATCATTGGGCGTAAAGCGTCCGTAGGTGGCAGTTCAAGTCTGCTGTTAAAGGCTGGGGCTTAACCCCAGACAGGCAGTGGAAACTGAACAGCTAGAGTGTGGTAGGGGTAGAGGGAATTCCCGGTGTAGCGGTGAAATGCGTAGATATCGGGAAGAACACCGGTGGCGAAAGCGCTCTGCTGGACCACAACTGACACTGAGGGACGAAAGCTAGGGGAGCGAATGGGATTAGATACCCCAGTAGTCCTAGCCGTAAACGATGGATACTAGGTGTTGTGAGTATCGACCCTCACAGTGCCGCAGCTAACGCGCTAAGTATCCCGCCTGGGGAGTACGCACGCAA…
	016_Argonema_galeatum_A003/D1	CGGCTAACTCCGTGCCAGCAGCCGCGGTAATACGGAGGATGCAAGCGTTATCCGGAATCATTGGGCGTAAAGCGTCCGTAGGTGGCAGTTCAAGTCTGCTGTTAAAGGCTGGGGCTTAACCCCAGACAGGCAGTGGAAACTGAACAGCTAGAGTGTGGTAGGGGTAGAGGGAATTCCCGGTGTAGCGGTGAAATGCGTAGATATCGGGAAGAACACCGGTGGCGAAAGCGCTCTGCTGGACCACAACTGACACTGAGGGACGAAAGCTAGGGGAGCGAATGGGATTAGATACCCCAGTAGTCCTAGCCGTAAACGATGGATACTAGGTGTTGTGAGTATCGACCCTCACAGTGCCGCAGCTAACGCGCTAAGTATCCCGCCTGGGGAGTACGCACGCAA…
	017_Argonema_galeatum_A003/B4	CGGCTAACTCCGTGCCAGCAGCCGCGGTAATACGGAGGATGCAAGCGTTATCCGGAATCATTGGGCGTAAAGCGTCCGTAGGTGGCAGTTCAAGTCTGCTGTTAAAGGCTGGGGCTTAACCCCAGACAGGCAGTGGAAACTGAACAGCTAGAGTGTGGTAGGGGTAGAGGGAATTCCCGGTGTAGCGGTGAAATGCGTAGATATCGGGAAGAACACCGGTGGCGAAAGCGCTCTGCTGGACCACAACTGACACTGAGGGACGAAAGCTAGGGGAGCGAATGGGATTAGATACCCCAGTAGTCCTAGCCGTAAACGATGGATACTAGGTGTTGTGAGTATCGACCCTCACAGTGCCGCAGCTAACGCGCTAAGTATCCCGCCTGGGGAGTACGCACGCAA…
	018_Argonema_galeatum_A003/A1	CGGCTAACTCCGTGCCAGCAGCCGCGGTAATACGGAGGATGCAAGCGTTATCCGGAATCATTGGGCGTAAAGCGTCCGTAGGTGGCAGTTCAAGTCTGCTGTTAAAGGCTGGGGCTTAACCCCAGACAGGCAGTGGAAACTGAACAGCTAGAGTGTGGTAGGGGTAGAGGGAATTCCCGGTGTAGCGGTGAAATGCGTAGATATCGGGAAGAACACCGGTGGCGAAAGCGCTCTGCTGGACCACAACTGACACTGAGGGACGAAAGCTAGGGGAGCGAATGGGATTAGATACCCCAGTAGTCCTAGCCGTAAACGATGGATACTAGGTGTTGTGAGTATCGACCCTCACAGTGCCGCAGCTAACGCGCTAAGTATCCCGCCTGGGGAGTACGCACGCAA…
	019_Planktothrix_agardhii_NIES_204	CGGCTAACTCCGTGCCAGCAGCCGCGGTAATACGGGGGATGCAAGCGTTATCCGGAATGATTGGGCGTAAAGAGTCCGTAGGTAGTCATCCAAGTCTGCTGTTAAAGAGCGAGGCTTAACCTCGTAAAGGCAGTGGAAACTGGAAGACTAGAGTGTAGTAGGGGCAGAGGGAATTCCTGGTGTAGCGGTGAAATGCGTAGAGATCAGGAAGAACACCGGTGGCGAAGGCGCTCTGCTGGGCTATAACTGACACTGAGGGACGAAAGCTAGGGGAGCGAATGGGATTAGATACCCCAGTAGTCCTAGCGGTAAACGATGGAAACTAGGTGTGGCCTGTATCGACCCGGGCCGTGCCGAAGCAAACGCGTTAAGTTTCCCGCCTGGGGAGTACGCACGCAA…
	020_Aphanizomenon_gracile_NIVA_CYA_851	CGGCTAACTCCGTGCCAGCAGCCGCGGTAATACGGAGGATGCAAGCGTTATCCGGAATGATTGGGCGTAAAGGGTCCGCAGGTGGCATTGTAAGTCTGCTGTTAAAGAGTTTGGCTCAACCAAATAAAAGCAGTGGAAACTACAAAGCTAGAGTGTGGTCGGGGCAGAGGGAATTCCTGGTGTAGCGGTGAAATGCGTAGATATCAGGAAGAACATCGGTGGCGAAGGCGCTCTGCTAGGCCAAGACTGACACTGAGGGACGAAAGCTAGGGGAGCGAATGGGATTAGATACCCCAGTAGTCCTAGCCGTAAACGATGGATACTAGGCGTAGCTCGTATCGACCCGAGCTGTGCCGTAGCTAACGCGTTAAGTATCCCGCCTGGGGAGTACGCAGGCAA…
	021_Aphanizomenon_flos_aquae_2012/KM/D3	CGGCTAACTCCGTGCCAGCAGCCGCGGTAATACGGAGGATGCAAGCGTTATCCGGAATGATTGGGCGTAAAGGGTCCGCAGGTGGCATTGTAAGTCTGCTGTTAAAGAGTTTGGCTCAACCAAATAAAAGCAGTGGAAACTACAAAGCTAGAGTGTGGTCGGGGCAGAGGGAATTCCTGGTGTAGCGGTGAAATGCGTAGATATCAGGAAGAACACCGGTGGCGAAGGCGCTCTGCTAGGCCAAGACTGACACTGAGGGACGAAAGCTAGGGGAGCGAATGGGATTAGATACCCCAGTAGTCCTAGCCGTAAACGATGGATACTAGGCGTAGCTCGTATCGACCCGAGCTGTGCCGTAGCTAACGCGTTAAGTATCCCGCCTGGGGAGTACGCAGGCAA…
	022_Microcoleus_sp._AT13_A5	CGGCTAACTCCGTGCCAGCAGCCGCGGTAAGACGGAGGATGCAAGCGTTATCCGGAATGATTGGGCGTAAAGCGTCCGCAGGTGGCAGTTCAAGTCTGCTGTCAAAGACCGGGGCTTAACTTCGGAAAGGCAGTGGAAACTGAACAGCTAGAGTATGGTAGGGGCAGAGGGAATTCCTGGTGTAGCGGTGAAATGCGTAGAGATCAGGAAGAACATCGGTGGCGAAGGCGCTCTGCTGGACCATAACTGACACTCAGGGACGAAAGCTAGGGGAGCGAATGGGATTAGATACCCCAGTAGTCCTAGCCGTAAACGATGGATACTAGGTGTTGTCTGTATCGACCCGGACAGTGCCGTAGCTAACGCGTTAAGTATCCCGCCTGGGGAGTACGCACGCAA…
	023_Microcoleus_sp._S13_B2	CGGCTAACTCCGTGCCAGCAGCCGCGGTAAGACGGAGGATGCAAGCGTTATCCGGAATGATTGGGCGTAAAGCGTCCGCAGGTGGCAGTTCAAGTCTGCTGTCAAAGACCGGGGCTTAACTTCGGAAAGGCAGTGGAAACTGAACAGCTAGAGTATGGTAGGGGCAGAGGGAATTCCTGGTGTAGCGGTGAAATGCGTAGAGATCAGGAAGAACATCGGTGGCGAAGGCGCTCTGCTGGACCATAACTGACACTCAGGGACGAAAGCTAGGGGAGCGAATGGGATTAGATACCCCAGTAGTCCTAGCCGTAAACGATGGATACTAGGTGTTGTCTGTATCGACCCGGACAGTGCCGTAGCTAACGCGTTAAGTATCCCGCCTGGGGAGTACGCACGCAA…
	024_Microcoleus_sp._AT13_C4	CGGCTAACTCCGTGCCAGCAGCCGCGGTAAGACGGAGGATGCAAGCGTTATCCGGAATGATTGGGCGTAAAGCGTCCGCAGGTGGCAGTTCAAGTCTGCTGTCAAAGACCGGGGCTTAACTTCGGAAAGGCAGTGGAAACTGAACAGCTAGAGTATGGTAGGGGCAGAGGGAATTCCTGGTGTAGCGGTGAAATGCGTAGAGATCAGGAAGAACATCGGTGGCGAAGGCGCTCTGCTGGACCATAACTGACACTCAGGGACGAAAGCTAGGGGAGCGAATGGGATTAGATACCCCAGTAGTCCTAGCCGTAAACGATGGATACTAGGTGTTGTCTGTATCGACCCGGACAGTGCCGTAGCTAACGCGTTAAGTATCCCGCCTGGGGAGTACGCACGCAA…
	025_Oscillatoria_sp._RMCB11	CGGCTAACTCCGTGCCAGCAGCCGCGGTAATACGGAGGATGCAAGCGTTATCCGGAATCATTGGGCGTAAAGCGTCCGTAGGTGGCAGTTCAAGTCTGCTGTTAAAGGCTGGGGCTTAACCCCAGACAGGCAGTGGAAACTGAACAGCTAGAGTGTGGTAGGGGTAGAGGGAATTCCCGGTGTAGCGGTGAAATGCGTAGATATCGGGAAGAACACCGGTGGCGAAAGCGCTCTGCTGGACCACAACTGACACTGAGGGACGAAAGCTAGGGGAGCGAATGGGATTAGATACCCCAGTAGTCCTGGCCGTAAACGATGGATACTAGGTGTTGTGAGTATCGACCCTCACAGTGCCGCAGCTAACGCGCTAAGTATCCCGCCTGGGGAGTACGCACGCAA…
	026_Aphanizomenon_gracile_FBCC_A233	CGGCTAACTCCGTGCCAGCAGCCGCGGTAATACGGAGGATGCAAGCGTTATCCGGAATGATTGGGCGTAAAGGGTCCGCAGGTGGCATTGTAAGTCTGCTGTTAAAGAGTTTGGCTCAACCAAATAAAAGCAGTGGAAACTACAAAGCTAGAGTGTGGTCGGGGCAGAGGGAATTCCTGGTGTAGCGGTGAAATGCGTAGATATCAGGAAGAACACCGGTGGCGAAGGCGCTCTGCTAGGCCAAGACTGACACTGAGGGACGAAAGCTAGGGGAGCGAATGGGATTAGATACCCCAGTAGTCCTAGCCGTAAACGATGGATACTAGGCGTAGCTCGTATCGACCCGAGCTGTGCCGTAGCTAACGCGTTAAGTATCCCGCCTGGGGAGTACGCAGGCAA…
	027_Aphanizomenon_sp._BACA0294	CGGCTAACTCCGTGCCAGCAGCCGCGGTAATACGGAGGATGCAAGCGTTATCCGGAATGATTGGGCGTAAAGGGTCCGCAGGTGGCATTGTAAGTCTGCTGTTAAAGAGTTTGGCTCAACCAAATAAAAGCAGTGGAAACTACAAAGCTAGAGTGTGGTCGGGGCAGAGGGAATTCCTGGTGTAGCGGTGAAATGCGTAGATATCAGGAAGAACACCGGTGGCGAAGGCGCTCTGCTAGGCCAAGACTGACACTGAGGGACGAAAGCTAGGGGAGCGAATGGGATTAGATACCCCAGTAGTCCTAGCCGTAAACGATGGATACTAGGCGTAGCTCGTATCGACCCGAGCTGTGCCGTAGCTAACGCGTTAAGTATCCCGCCTGGGGAGTACGCAGGCAA…
	028_Dolichospermum_circinale_CHAB3585	CGGCTAACTCCGTGCCAGCAGCCGCGGTAATACGGAGGATGCAAGCGTTATCCGGAATGATTGGGCGTAAAGGGTCCGCAGGTGGCATTGAAAGTCTGCTGTTAAAGAGTCTAGCTCAACTAGATAAAAGCAGTGGAAACTACAAAGCTAGAGTTTGGTCGGGGCAGAAGGAATTCCTGGTGTAGCGGTGAAATGCGTAGATATCAGGAAGAACACCAGTGGCGAAGGCGTTCTGCTAGGCCGAGACTGACACTGAGGGACGAAAGCTAGGGGAGCGAATGGGATTAGATACCCCAGTAGTCCTAGCCGTAAACGATGGATACTAGGCGTAGCTCGTATCGACCCGAGCTGTGCCGGAGCTAACGCGTTAAGTATCCCGCCTGGGGAGTACGCAGGCAA…
	029_Anabaena_oscillarioides_MACC_201	CGGCTAACTCCGTGCCAGCAGCCGCGGTAATACGGAGGATGCAAGCGTTATCCGGAATGATTGGGCGTAAAGGGTCCGCAGGTGGCTGTGTAAGTCTGCTGTTAAATAGTCATGCTCAACATGATCAAGGCAGTGGAAACTACATAGCTAGAGTGCGTTCGGGGCAGAGGGAATTCCTGGTGTAGCGGTGAAATGCGTAGATATCAGGAAGAACACCGGTGGCGAAAGCGCTCTGCTAGGCCGCAACTGACACTGAGGGACGAAAGCTAGGGGAGCGAATGGGATTAGATACCCCAGTAGTCCTAGCCGTAAACGATGGATACTAGGCGTGGCTTGTATCGACCCGAGCCGTGCCGTAGCTAACGCGTTAAGTATCCCGCCTGGGGAGTACGCACGCAA…
	030_Anabaena_sp._Sokol_419_2	CGGCTAACTCCGTGCCAGCAGCCGCGGTAATACGGAGGATGCAAGCGTTATCCGGAATGATTGGGCGTAAAGGGTCCGCAGGTGGCTGTGTAAGTCTGCTGTTAAATAGTCATGCTCAACATGATCAAGGCAGTGGAAACTACACAGCTAGAGTGCGTTCGGGGCAGAGGGAATTCCTGGTGTAGCGGTGAAATGCGTAGATATCAGGAAGAACACCGGTGGCGAAAGCGCTCTGCTAGGCCGCAACTGACACTGAGGGACGAAAGCTAGGGGAGCGAATGGGATTAGATACCCCAGTAGTCCTAGCCGTAAACGATGGATACTAGGCGTGGCTTGTATCGACCCGAGCCGTGCCGTAGCTAACGCGTTAAGTATCCCGCCTGGGGAGTACGCACGCAA…
	031_Planktothrix_rubescens_FEM_GPR524	CGGCTAACTCCGTGCCAGCAGCCGCGGTAATACGGGGGATGCAAGCGTTATCCGGAATGATTGGGCGTAAAGAGTCCGTAGGTAGTCATCCAAGTCTGCTGTTAAAGAGCGAGGCTTAACCTCGTAAAGGCAGTGGAAACTGGAAGACTAGAGTGTAGTAGGGGCAGAGGGAATTCCTGGTGTAGCGGTGAAATGCGTAGAGATCAGGAAGAACACCGGTGGCGAAGGCGCTCTGCTGGGCTATAACTGACACTGAGGGACGAAAGCTAGGGGAGCGAATGGGATTAGATACCCCAGTAGTCCTAGCGGTAAACGATGGAAACTAGGTGTGGCCTGTATCGACCCGGGCCGTGCCGAAGCAAACGCGTTAAGTTTCCCGCCTGGGGAGTACGCACGCAA…
	032_Dolichospermum_spiroides_NIES_1905	CGGCTAACTCCGTGCCAGCAGCCGCGGTAATACGGAGGATGCAAGCGTTATCCGGAATGATTGGGCGTAAAGGGTCCGCAGGTGGCATTGTAAGTCTGCTGTTAAAGAGTCTAGCTCAACTAGATAAGAGCAGTGGAAACTACAAAGCTAGAGTTTGGTCGGGGCAGAAGGAATTCCTGGTGTAGCGGTGAAATGCGTAGATATCAGGAAGAACACCAGTGGCGAAGGCGTTCTGCTAGGCCGAGACTGACACTGAGGGACGAAAGCTAGGGGAGCGAATGGGATTAGATACCCCAGTAGTCCTAGCCGTAAACGATGGATACTAGGCGTAGCTCGTATCGACCCGAGCTGTGCCGGAGCTAACGCGTTAAGTATCCCGCCTGGGGAGTACGCAGGCAA…
	033_Dolichospermum_planctonicum_NIES_1723	CGGCTAACTCCGTGCCAGCAGCCGCGGTAATACGGAGGATGCAAGCGTTATCCGGAATGATTGGGCGTAAAGGGTCCGCAGGTGGCATTGAAAGTCTGCTGTTAAAGAGTCTAGCTCAACTAGATAAAAGCAGTGGAAACTACAAAGCTAGAGTTTGGTCGGGGCAGAAGGAATTCCTGGTGTAGCGGTGAAATGCGTAGATATCAGGAAGAACACCAGTGGCGAAGGCGTTCTGCTAGGCCGAGACTGACACTGAGGGACGAAAGCTAGGGGAGCGAATGGGATTAGATACCCCAGTAGTCCTAGCCGTAAACGATGGATACTAGGCGTAGCTCGTATCGACCCGAGCTGTGCCGGAGCTAACGCGTTAAGTATCCCGCCTGGGGAGTACGCAGGCAA…
	034_Dolichospermum_crassum_NIES_1661	CGGCTAACTCCGTGCCAGCAGCCGCGGTAATACGGAGGATGCAAGCGTTATCCGGAATGATTGGGCGTAAAGGGTCCGCAGGTGGCATTGTAAGTCTGCTGTTAAAGAGTCTAGCTCAACTAGATAAAAGCAGTGGAAACTACAAAGCTAGAGTTTGGTCGGGGCAGAAGGAATTCCTGGTGTAGCGGTGAAATGCGTAGATATCAGGAAGAACACCAGTGGCGAAGGCGTTCTGCTAGGCCGAGACTGACACTGAGGGACGAAAGCTAGGGGAGCGAATGGGATTAGATACCCCAGTAGTCCTAGCCGTAAACGATGGATACTAGGCGTAGCTCGTATCGACCCGAGCTGTGCCGGAGCTAACGCGTTAAGTATCCCGCCTGGGGAGTACGCAGGCAA…
	035_Dolichospermum_smithii_NIES_1724	CGGCTAACTCCGTGCCAGCAGCCGCGGTAATACGGAGGATGCAAGCGTTATCCGGAATGATTGGGCGTAAAGGGTCCGCAGGTGGCATTGAAAGTCTGCTGTTAAAGAGTCTAGCTCAACTAGATAAGAGCAGTGGAAACTACAAAGCTAGAGTTTGGTCGGGGCAGAAGGAATTCCTGGTGTAGCGGTGAAATGCGTAGATATCAGGAAGAACACCAGTGGCGAAGGCGTTCTGCTAGGCCGAGACTGACACTGAGGGACGAAAGCTAGGGGAGCGAATGGGATTAGATACCCCAGTAGTCCTAGCCGTAAACGATGGATACTAGGCGTAGCTCGTATCGACCCGAGCTGTGCCGGAGCTAACGCGTTAAGTATCCCGCCTGGGGAGTACGCAGGCAA…
	036_Dolichospermum_smithii_NIES_818	CGGCTAACTCCGTGCCAGCAGCCGCGGTAATACGGAGGATGCAAGCGTTATCCGGAATGATTGGGCGTAAAGGGTCCGCAGGTGGCATTGAAAGTCTGCTGTTAAAGAGTCTAGCTCAACTAGATAARAGCAGTGGAAACTACAAAGCTAGAGTTTGGTCGGGGCAGAAGGAATTCCTGGTGTAGCGGTGAAATGCGTAGATATCAGGAAGAACACCAGTGGCGAAGGCGTTCTGCTAGGCCGAGACTGACACTGAGGGACGAAAGCTAGGGGAGCGAATGGGATTAGATACCCCAGTAGTCCTAGCCGTAAACGATGGATACTAGGCGTAGCTCGTATCGACCCGAGCTGTGCCGGAGCTAACGCGTTAAGTATCCCGCCTGGGGAGTACGCAGGCAA…
	037_Planktothrix_agardhii_NIES_205	CGGCTAACTCCGTGCCAGCAGCCGCGGTAATACGGGGGATGCAAGCGTTATCCGGAATGATTGGGCGTAAAGAGTCCGTAGGTAGTCATCCAAGTCTGCTGTTAAAGAGCGAGGCTTAACCTCGTAAAGGCAGTGGAAACTGGAAGACTAGAGTGTAGTAGGGGCAGAGGGAATTCCTGGTGTAGCGGTGAAATGCGTAGAGATCAGGAAGAACACCGGTGGCGAAGGCGCTCTGCTGGGCTATAACTGACACTGAGGGACGAAAGCTAGGGGAGCGAATGGGATTAGATACCCCAGTAGTCCTAGCGGTAAACGATGGAAACTAGGTGTGGCCTGTATCGACCCGGGCCGTGCCGAAGCAAACGCGTTAAGTTTCCCGCCTGGGGAGTACGCACGCAA…
	038_Dolichospermum_pseudocompactum_NIES_79	CGGCTAACTCCGTGCCAGCAGCCGCGGTAATACGGAGGATGCAAGCGTTATCCGGAATGATTGGGCGTAAAGGGTCCGCAGGTGGCATTGTAAGTCTGCTGTTAAAGAGTCTAGCTCAACTAGATAAGAGCAGTGGAAACTACAAAGCTAGAGTTTGGTCGGGGCAGAAGGAATTCCTGGTGTAGCGGTGAAATGCGTAGATATCAGGAAGAACACCAGTGGCGAAGGCGTTCTGCTAGGCCGAGACTGACACTGAGGGACGAAAGCTAGGGGAGCGAATGGGATTAGATACCCCAGTAGTCCTAGCCGTAAACGATGGATACTAGGCGTAGCTCGTATCGACCCGAGCTGTGCCGGAGCTAACGCGTTAAGTATCCCGCCTGGGGAGTACGCAGGCAA…
	039_Argonema_antarcticum_A004/B2	CGGCTAACTCCGTGCCAGCAGCCGCGGTAATACGGAGGATGCAAGCGTTATCCGGAATCATTGGGCGTAAAGCGTCCGTAGGTGGCAGTTCAAGTCTGCTGTTAAAGGCTGGGGCTTAACCCCAGACAGGCAGTGGAAACTGAACAGCTAGAGTGTGGTAGGGGTAGAGGGAATTCCCGGTGTAGCGGTGAAATGCGTAGATATCGGGAAGAACACCGGTGGCGAAAGCGCTCTGCTGGACCACAACTGACACTGAGGGACGAAAGCTAGGGGAGCGAATGGGATTAGATACCCCAGTAGTCCTAGCCGTAAACGATGGATACTAGGTGTTGTGAGTATCGACCCTCACAGTGCCGCAGCTAACGCGCTAAGTATCCCGCCTGGGGAGTACGCACGCAA…
	040_Planktothrix_rubescens_TURKEYBLM5	CGGCTAACTCCGTGCCAGCAGCCGCGGTAATACGGGGGATGCAAGCGTTATCCGGAATGATTGGGCGTAAAGAGTCCGTAGGTAGTCATCCAAGTCTGCTGTTAAAGAGCGAGGCTTAACCTCGTAAAGGCAGTGGAAACTGGAAGACTAGAGTGTAGTAGGGGCAGAGGGAATTCCTGGTGTAGCGGTGAAATGCGTAGAGATCAGGAAGAACACCGGTGGCGAAGGCGCTCTGCTGGGCTATAACTGACACTGAGGGACGAAAGCTAGGGGAGCGAATGGGATTAGATACCCCAGTAGTCCTAGCGGTAAACGATGGAAACTAGGTGTGGCCTGTATCGACCCGAG---------------------------------------------------…
	041_Anabaena_sp._TrebK1_7	CGGCTAACTCCGTGCCAGCAGCCGCGGTAATACGGAGGATGCAAGCGTTATCCGGAATGATTGGGCGTAAAGGGTCCGCAGGTGGCTGTGTAAGTCTGCTGTTAAATAGTCATGCTCAACATGATCAAGGCAGTGGAAACTACACAGCTAGAGTGCGTTCGGGGCAGAGGGAATTCCTGGTGTAGCGGTGAAATGCGTAGATATCAGGAAGAACACCGGTGGCGAAAGCGCTCTGCTAGGCCGCAACTGACACTGAGGGACGAAAGCTAGGGGAGCGAATGGGATTAGATACCCCAGTAGTCCTAGCCGTAAACGATGGATACTAGGCGTGGCTTGTATCGACCCGAGCCGTGCCGTAGCTAACGCGTTAAGTATCCCGCCTGGGGAGTACGCACGCAA…
	042_Anabaena_sp._Sokol1419_1	CGGCTAACTCCGTGCCAGCAGCCGCGGTAATACGGAGGATGCAAGCGTTATCCGGAATGATTGGGCGTAAAGGGTCCGCAGGTGGCTGTGTAAGTCTGCTGTTAAATAGTCATGCTCAACATGATCAAGGCAGTGGAAACTACACAGCTAGAGTGCGTTCGGGGCAGAGGGAATTCCTGGTGTAGCGGTGAAATGCGTAGATATCAGGAAGAACACCGGTGGCGAAAGCGCTCTGCTAGGCCGCAACTGACACTGAGGGACGAAAGCTAGGGGAGCGAATGGGATTAGATACCCCAGTAGTCCTAGCCGTAAACGATGGATACTAGGCGTGGCTTGTATCGACCCGAGCCGTGCCGTAGCTAACGCGTTAAGTATCCCGCCTGGGGAGTACGCACGCAA…
	043_Anabaena_sp._DR_MII	CGGCTAACTCCGTGCCAGCAGCCGCGGTAATACGGAGGATGCAAGCGTTATCCGGAATGATTGGGCGTAAAGGGTCCGCAGGTGGCTGTGTAAGTCTGCTGTTAAATAGTCATGCTCAACATGATCAAGGCAGTGGAAACTACATAGCTAGAGTGCGTTCGGGGCAGAGGGAATTCCTGGTGTAGCGGTGAAATGCGTAGATATCAGGAAGAACACCGGTGGCGAAAGCGCTCTGCTAGGCCGCAACTGACACTGAGGGACGAAAGCTAGGGGAGCGAATGGGATTAGATACCCCAGTAGTCCTAGCCGTAAACGATGGATACTAGGCGTGGCTTGTATCGACCCGAGCCGTGCCGTAGCTAACGCGTTAAGTATCCCGCCTGGGGAGTACGCACGCAA…
	044_Anabaena_sp._GA1	CGGCTAACTCCGTGCCAGCAGCCGCGGTAATACGGAGGATGCAAGCGTTATCCGGAATGATTGGGCGTAAAGGGTCCGCAGGTGGCTGTGTAAGTCTGCTGTTAAATAGTCATGCTCAACATGATCAAGGCAGTGGAAACTACATAGCTAGAGTGCGTTCGGGGCAGAGGGAATTCCTGGTGTAGCGGTGAAATGCGTAGATATCAGGAAGAACACCGGTGGCGAAAGCGCTCTGCTAGGCCGCAACTGACACTGAGGGACGAAAGCTAGGGGAGCGAATGGGATTAGATACCCCAGTAGTCCTAGCCGTAAACGATGGATACTAGGCGTGGCTTGTATCGACCCGAGCCGTGCCGTAGCTAACGCGTTAAGTATCCCGCCTGGGGAGTACGCACGCAA…
	045_Dolichospermum_planctonicum_B1_15	CGGCTAACTCCGTGCCAGCAGCCGCGGTAATACGGAGGATGCAAGCGTTATCCGGAATGATTGGGCGTAAAGGGTCCGCAGGTGGCATTGAAAGTCTGCTGTTAAAGAGTCTAGCTCAACTAGATAAGAGCAGTGGAAACTACAAAGCTAGAGTTTGGTCGGGGCAGAAGGAATTCCTGGTGTAGCGGTGAAATGCGTAGATATCAGGAAGAACACCAGTGGCGAAGGCGTTCTGCTAGGCCGAGACTGACACTGAGGGACGAAAGCTAGGGGAGCGAATGGGATTAGATACCCCAGTAGTCCTAGCCGTAAACGATGGATACTAGGCGTAGCTCGTATCGACCCGAGCTGTGCCGGAGCTAACGCGTTAAGTATCCCGCCTGGGGAGTACGCAGGCAA…
	046_Planktothrix_rubescens_P1	CGGCTAACTCCGTGCCAGCAGCCGCGGTAATACGGGGGATGCAAGCGTTATCCGGAATGATTGGGCGTAAAGAGTCCGTAGGTAGTCATCCAAGTCTGCTGTTAAAGAGCGAGGCTTAACCTCGTAAAGGCAGTGGAAACTGGAAGACTAGAGTGTAGTAGGGGCAGAGGGAATTCCTGGTGTAGCGGTGAAATGCGTAGAGATCAGGAAGAACACCGGTGGCGAAGGCGCTCTGCTGGGCTATAACTGACACTGAGGGACGAAAGCTAGGGGAGCGAATGGGATTA----------------------------------------------------------------------------------------------------------------…
	047_Trichormus_sp._UIC_10339	CGGCTAACTCCGTGCCAGCAGCCGCGGTAATACGGAGGATGCAAGCGTTATCCGGAATGATTGGGCGTAAAGGGTCCGCAGGTGGCTGTGTAAGTCTGCTGTTAAATAGTCATGCTCAACATGATCAAGGCAGTGGAAACTACACAGCTAGAGTGCGTTCGGGGCAGAGGGAATTCCTGGTGTAGCGGTGAAATGCGTAGATATCAGGAAGAACACCGGTGGCGAAAGCGCTCTGCTAGGCCGCAACTGACACTGAGGGACGAAAGCTAGGGGAGCGAATGGGATTAGATACCCCAGTAGTCCTAGCCGTAAACGATGGATACTAGGCGTGGCTTGTATCGACCCGAGCCGTGCCGTAGCTAACGCGTTAAGTATCCCGCCTGGGGAGTACGCACGCAA…
	048_Microcoleus_autumnalis_P012	CGGCTAACTCCGTGCCAGCAGCCGCGGTAAGACGGAGGATGCAAGCGTTATCCGGAATGATTGGGCGTAAAGCGTCCGCAGGTGGCAGTTCAAGTCTGCTGTCAAAGACCGGGGCTTAACTTCGGACAGGCAGTGGAAACTGAACAGCTAGAGTATGGTAGGGGCAAAGGGAATTCCCGGTGTAGCGGTGAAATGCGTAGAGATCGGGAAGAACATCGGTGGCGAAAGCGCTTTGCTGGACCATAACTGACACTCAGGGACGAAAGCTAGGGGAGCGAATGGGATTAGATACCCCAGTAGTCCTAGCCGTAAACGATGGATACTAGGTGTTGTCTGTATCGACCCGGACAGTGCCGTAGCTAACGCGTTAAGTATCCCGCCTGGGGAGTACGCACGCAA…
	049_Phormidium_sp._0511N1	CGGCTAACTCCGTGCCAGCAGCCGCGGTAATACGGGGGATGCAAGCGTTATCCGGAATGATTGGGCGTAAAGAGTCCGTAGGTAGTCATCCAAGTCTGCTGTTAAAGAGCGAGGCTTAACCTCGTAAAGGCAGTGGAAACTGGAAGACTAGAGTGTAGTAGGGGCAGAGGGAATTCCTGGTGTAGCGGTGAAATGCGTAGAGATCAGGAAGAACACCGGTGGCGAAGGCGCTCTGCTGGGCTATAACTGACACTGAGGGACGAAAGCTAGGGGAGCGAATGGGATTAGATACCCCAGTAGTCCTAGCGGTAAACGATGGAAACTAGGTGTGGCCTGTATCGACCCGGGCCGTGCCGAAGCAAACGCGTTAAGTTTCCCGCCTGGGGAGTACGCACGCAA…
	050_Dolichospermum_mucosum_08_09	CGGCTAACTCCGTGCCAGCAGCCGCGGTAATACGGAGGATGCAAGCGTTATCCGGAATGATTGGGCGTAAAGGGTCCGCAGGTGGCATTGAAAGTCTGCTGTTAAAGAGTCTAGCTCAACTAGATAAGAGCAGTGGAAACTACAAAGCTAGAGTTTGGTCGGGGCAGAAGGAATTCCTGGTGTAGCGGTGAAATGCGTAGATATCAGGAAGAACACCAGTGGCGAAGGCGTTCTGCTAGGCCGAGACTGACACTGAGGGACGAAAGCTAGGGGAGCGAATGGGATTAGATACCCCAGTAGTCCTAGCCGTAAACGATGGATACTAGGCGTAGCTCGTATCGACCCGAGCTGTGCCGGAGCTAACGCGTTAAGTATCCCGCCTGGGGAGTACGCAGGCAA…
	051_Dolichospermum_crassum_UAM502	CGGCTAACTCCGTGCCAGCAGCCGCGGTAATACGGAGGATGCAAGCGTTATCCGGAATGATTGGGCGTAAAGGGTCCGCAGGTGGCATTGAAAGTCTGCTGTTAAAGAGTCTAGCTCAACTAGATAAAAGCAGTGGAAACTACAAAGCTAGAGTTTGGTCGGGGCAGAAGGAATTCCTGGTGTAGCGGTGAAATGCGTAGATATCAGGAAGAACACCAGTGGCGAAGGCGTTCTGCTAGGCCGAGACTGACACTGAGGGACGAAAGCTAGGGGAGCGAATGGGATTAGATACCCCAGTAGTCCTAGCCGTAAACGATGGATACTAGGCGTAGCTCGTATCGACCCGAGCTGTGCCGGAGCTAACGCGTTAAGTATCCCGCCTGGGGAGTACGCAGGCAA…
	052_Microcoleus_autumnalis_CCALA_154	CGGCTAACTCCGTGCCAGCAGCCGCGGTAAGACGGAGGATGCAAGCGTTATCCGGAATGATTGGGCGTAAAGCGTCCGCAGGTGGCAGTTCAAGTCTGCTGTCAAAGACCGGGGCTTAACTTCGGAAAGGCAGTGGAAACTGAACAGCTAGAGTATGGTAGGGGCAGAGGGAATTCCCGGTGTAGCGGTGAAATGCGTAGAGATCGGGAAGAACATCGGTGGCGAAGGCGCTCTGCTGGACCATAACTGACACTCAGGGACGAAAGCTAGGGGAGCGAATGGGATTAGATACCCCAGTAGTCCTAGCCGTAAACGATGGATACTAGGTGTTGTCTGTATCGACCCGGACAGTGCCGTAGCTAACGCGTTAAGTATCCCGCCTGGGGAGTACGCACGCAA…
	053_Aphanizomenon_flos_CCAP_1401/3	CGGCTAACTCCGTGCCAGCAGCCGCGGTAATACGGAGGATGCAAGCGTTATCCGGAATGATTGGGCGTAAAGGGTCCGCAGGTGGCATTGTAAGTCTGCTGTTAAAGAGTTTGGCTCAACCAAATAAAAGCAGTGGAAACTACAAAGCTAGAGTGTGGTCGGGGCAGAGGGAATTCCTGGTGTAGCGGTGAAATGCGTAGATATCAGGAAGAACACCGGTGGCGAAGGCGCTCTGCTAGGCCAAGACTGACACTGAGGGACGAAAGCTAGGGGAGCGAATGGGATTAGATACCCCAGTAGTCCTAGCCGTAAACGATGGATACTAGGCGTAGCTCGTATCGACCCGAGCTGTGCCGTAGCTAACGCGTTAAGTATCCCGCCTGGGGAGTACGCAGGCAA…
	054_Sphaerospermopsis_kisseleviana_CHAB332	CGGCTAACTCCGTGCCAGCAGCCGCGGTAATACGGAGGATGCAAGCGTTATCCGGAATGATTGGGCGTAAAGGGTCCGCAGGTGGCATTGAAAGTCTGCTGTTAAAGAGTCTAGCTCAACTAGATAAGAGCAGTGGAAACTACAAAGCTAGAGTTTGGTCGGGGCAGAAGGAATTCCTGGTGTAGCGGTGAAATGCGTAGATATCAGGAAGAACACCAGTGGCGAAGGCGTTCTGCTAGGCCGAGACTGACACTGAGGGACGAAAGCTAGGGGAGCGAATGGGATTAGATACCCCAGTAGTCCTAGCCGTAAACGATGGATACTAGGCGTAGCTCGTATCGACCCGAGCTGTGCCGGAGCTAACGCGTTAAGTATCCCGCCTGGGGAGTACGCAGGCAA…
	055_Dolichospermum_smithii_08_02	CGGCTAACTCCGTGCCAGCAGCCGCGGTAATACGGAGGATGCAAGCGTTATCCGGAATGATTGGGCGTAAAGGGTCCGCAGGTGGCATTGAAAGTCTGCTGTTAAAGAGTCTAGCTCAACTAGATAAGAGCAGTGGAAACTACAAAGCTAGAGTTTGGTCGGGGCAGAAGGAATTCCTGGTGTAGCGGTGAAATGCGTAGATATCAGGAAGAACACCAGTGGCGAAGGCGTTCTGCTAGGCCGAGACTGACACTGAGGGACGAAAGCTAGGGGAGCGAATGGGATTAGATACCCCAGTAGTCCTAGCCGTAAACGATGGATACTAGGCGTAGCTCGTATCGACCCGAGCTGTGCCGGAGCTAACGCGTTAAGTATCCCGCCTGGGGAGTACGCAGGCAA…
	056_Dolichospermum_mucosum_08_03	CGGCTAACTCCGTGCCAGCAGCCGCGGTAATACGGAGGATGCAAGCGTTATCCGGAATGATTGGGCGTAAAGGGTCCGCAGGTGGCATTGAAAGTCTGCTGTTAAAGAGTCTAGCTCAACTAGATAAGAGCAGTGGAAACTACAAAGCTAGAGTTTGGTCGGGGCAGAAGGAATTCCTGGTGTAGCGGTGAAATGCGTAGATATCAGGAAGAACACCAGTGGCGAAGGCGTTCTGCTAGGCCGAGACTGACACTGAGGGACGAAAGCTAGGGGAGCGAATGGGATTAGATACCCCAGTAGTCCTAGCCGTAAACGATGGATACTAGGCGTAGCTCGTATCGACCCGAGCTGTGCCGGAGCTAACGCGTTAAGTATCCCGCCTGGGGAGTACGCAGGCAA…
	057_Dolichospermum_planctonicum_CENA210	CGGCTAACTCCGTGCCAGCAGCCGCGGTAATACGGAGGATGCAAGCGTTATCCGGAATGATTGGGCGTAAAGGGTCCGCAGGTGGCATTGAAAGTCTGCTGTTAAAGAGTCTAGCTCAACTAGATAAGAGCAGTGGAAACTACAAAGCTAGAGTTTGGTCGGGGCAGAAGGAATTCCTGGTGTAGCGGTGAAATGCGTAGATATCAGGAAGAACACCAGTGGCGAAGGCGTTCTGCTAGGCCGAGACTGACACTGAGGGACGAAAGCTAGGGGAGCGAATGGGATTAGATACCCCAGTAGTCCTAGCCGTAAACGATGGATACTAGGCGTAGCTCGTATCGACCCGAGCTGTGCCGGAGCTAACGCGTTAAGTATCCCGCCTGGGGAGTACGCAGGCAA…
	058_Dolichospermum_planctonicum_CENA209	CGGCTAACTCCGTGCCAGCAGCCGCGGTAATACGGAGGATGCAAGCGTTATCCGGAATGATTGGGCGTAAAGGGTCCGCAGGTGGCATTGAAAGTCTGCTGTTAAAGAGTCTAGCTCAACTAGATAAAAGCAGTGGAAACTACAAAGCTAGAGTTTGGTCGGGGCAGAAGGAATTCCTGGTGTAGCGGTGAAATGCGTAGATATCAGGAAGAACACCAGTGGCGAAGGCGTTCTGCTAGGCCGAGACTGACACTGAGGGACGAAAGCTAGGGGAGCGAATGGGATTAGATACCCCAGTAGTCCTAGCCGTAAACGATGGATACTAGGCGTAGCTCGTATCGACCCGAGCTGTGCCGGAGCTAACGCGTTAAGTATCCCGCCTGGGGAGTACGCAGGCAA…
	059_Microcoleus_vaginatus_SAG_2211	CGGCTAACTCCGTGCCAGCAGCCGCGGTAAGACGGAGGATGCAAGCGTTATCCGGAATGATTGGGCGTAAAGCGTCCGCAGGTGGCAGTTCAAGTCTGCTGTCAAAGACCGGGGCTTAACTTCGGAAAGGCAGTGGAAACTGAACAGCTAGAGTATGGTAGGGGCAGAGGGAATTCCTGGTGTAGCGGTGAAATGCGTAGAGATCAGGAAGAACATCGGTGGCGAAGGCGCTCTGCTGGACCATAACTGACACTCAGGGACGAAAGCTAGGGGAGCGAATGGGATTAGATACCCCAGTAGTCCTAGCCGTAAACGATGGATACTAGGTGTTGTCTGTATCGACCCGGACAGTGCCGTAGCTAACGCGTTAAGTATCCCGCCTGGGGAGTACGCACGCAA…
	060_Microcoleus_vaginatus_CNP3_KK2	CGGCTAACTCCGTGCCAGCAGCCGCGGTAAGACGGAGGATGCAAGCGTTATCCGGAATGATTGGGCGTAAAGCGTCCGCAGGTGGCAGTTCAAGTCTGCTGTCAAAGACCGGGGCTTAACTTCGGAAAGGCAGTGGAAACTGAACAGCTAGAGTATGGTAGGGGCAGAGGGAATTCCTGGTGTAGCGGTGAAATGCGTAGAGATCAGGAAGAACATCGGTGGCGAAGGCGCTCTGCTGGACCATAACTGACACTCAGGGACGAAAGCTAGGGGAGCGAATGGGATTAGATACCCCAGTAGTCCTAGCCGTAAACGATGGATACTAGGTGTTGTCTGTATCGACCCGGACAGTGCCGTAGCTAACGCGTTAAGTATCCCGCCTGGGGAGTACGCACGCAA…
	061_Aphanizomenon_sp._30D11	CGGCTAACTCCGTGCCAGCAGCCGCGGTAATACGGAGGATGCAAGCGTTATCCGGAATGATTGGGCGTAAAGGGTCCGCAGGTGGCATTGTAAGTCTGCTGTTAAAGAGTTTGGCTCAACCAAATAAAAGCAGTGGAAACTACAAAGCTAGAGTGTGGTCGGGGCAGAGGGAATTCCTGGTGTAGCGGTGAAATGCGTAGATATCAGGAAGAACACCGGTGGCGAAGGCGCTCTGCTAGGCCAAGACTGACACTGAGGGACGAAAGCTAGGGGAGCGAATGGGATTAGATACCCCAGTAGTCCTAGCCGTAAACGATGGATACTAGGCGTAGCTCGTATCGACCCGAGCTGTGCCGTAGCTAACGCGTTAAGTATCCCGCCTGGGGAGTACGCAGGCAA…
	062_Argonema_antarcticum_A004/D5	CGGCTAACTCCGTGCCAGCAGCCGCGGTAATACGGAGGATGCAAGCGTTATCCGGAATCATTGGGCGTAAAGCGTCCGTAGGTGGCAGTTCAAGTCTGCTGTTAAAGGCTGGGGCTTAACCCCAGACAGGCAGTGGAAACTGAACAGCTAGAGTGTGGTAGGGGTAGAGGGAATTCCCGGTGTAGCGGTGAAATGCGTAGATATCGGGAAGAACACCGGTGGCGAAAGCGCTCTGCTGGACCACAACTGACACTGAGGGACGAAAGCTAGGGGAGCGAATGGGATTAGATACCCCAGTAGTCCTAGCCGTAAACGATGGATACTAGGTGTTGTGAGTATCGACCCTCACAGTGCCGCAGCTAACGCGCTAAGTATCCCGCCTGGGGAGTACGCACGCAA…
	063_Dolichospermum_planctonicum_1tu36s8	CGGCTAACTCCGTGCCAGCAGCCGCGGTAATACGGAGGATGCAAGCGTTATCCGGAATGATTGGGCGTAAAGGGTCCGCAGGTGGCATTGAAAGTCTGCTGTTAAAGAGTCTAGCTCAACTAGATAAGAGCAGTGGAAACTACAAAGCTAGAGTTTGGTCGGGGCAGAAGGAATTCCTGGTGTAGCGGTGAAATGCGTAGATATCAGGAAGAACACCAGTGGCGAAGGCGTTCTGCTAGGCCGAGACTGACACTGAGGGACGAAAGCTAGGGGAGCGAATGGGATTAGATACCCCAGTAGTCCTAGCCGTAAACGATGGATACTAGGCGTAGCTCGTATCGACCCGAGCTGTGCCGGAGCTAACGCGTTAAGTATCCCGCCTGGGGAGTACGCAGGCAA…
	064_Anabaena_cf._circinalis_var._macrospora_1tu27s5	CGGCTAACTCCGTGCCAGCAGCCGCGGTAATACGGAGGATGCAAGCGTTATCCGGAATGATTGGGCGTAAAGGGTCCGCAGGTGGCATTGTAAGTCTGCTGTTAAAGAGTTTGGCTCAACCAAATAAAAGCAGTGGAAACTACAAAGCTAGAGTGTGGTCGGGGCAGAGGGAATTCCTGGTGTAGCGGTGAAATGCGTAGATATCAGGAAGAACACCGGTGGCGAAGGCGCTCTGCTAGGCCAAGACTGACACTGAGGGACGAAAGCTAGGGGAGCGAATGGGATTAGATACCCCAGTAGTCCTAGCCGTAAACGATGGATACTAGGCGTAGCTCGTATCGACCCGAGCTGTGCCGTAGCTAACGCGTTAAGTATCCCGCCTGGGGAGTACGCAGGCAA…
	065_Aphanizomenon_flos_aquae_PMC9706	CGGCTAACTCCGTGCCAGCAGCCGCGGTAATACGGAGGATGCAAGCGTTATCCGGAATGATTGGGCGTAAAGGGTCCGCAGGTGGCATTGTAAGTCTGCTGTTAAAGAGTTTGGCTCAACCAAATAAGAGCAGTGGAAACTACAAAGCTAGAGTGTGGTCGGGGCAGAGGGAATTCCTGGTGTAGCGGTGAAATGCGTAGATATCAGGAAGAACACCGGTGGCGAAGGCGCTCTGCTAGGCCAAGACTGACACTGAGGGACGAAAGCTAGGGGAGCGAATGGGATTAGATACCCCAGTAGTCCTAGCCGTAAACGATGGATACTAGGCGTAGCTCGTATCGACCCGAGCTGTGCCGTAGCTAACGCGTTAAGTATCCCGCCTGGGGAGTACGCAGGCAA…
	066_Dolichospermum_cf._lemmermannii_262	CGGCTAACTCCGTGCCAGCAGCCGCGGTAATACGGAGGATGCAAGCGTTATCCGGAATGATTGGGCGTAAAGGGTCCGCAGGTGGCATTGTAAGTCTGCTGTTAAAGAGTTTGGCTCAACCAAATAAAAGCAGTGGAAACTACAAAGCTAGAGTGTGGTCGGGGCAGAGGGAATTCCTGGTGTAGCGGTGAAATGCGTAGATATCAGGAAGAACACCGGTGGCGAAGGCGCTCTGCTAGGCCAAGACTGACACTGAGGGACGAAAGCTAGGGGAGCGAATGGGATTAGATACCCCAGTAGTCCTAGCCGTAAACGATGGATACTAGGCGTAGCTCGTATCGACCCGAGCTGTGCCGTAGCTAACGCGTTAAGTATCCCGCCTGGGGAGTACGCAGGCAA…
	067_Dolichospermum_smithii_TAC431	CGGCTAACTCCGTGCCAGCAGCCGCGGTAATACGGAGGATGCAAGCGTTATCCGGAATGATTGGGCGTAAAGGGTCCGCAGGTGGCATTGAAAGTCTGCTGTTAAAGAGTCTAGCTCAACTAGATAAGAGCAGTGGAAACTACAAAGCTAGAGTTTGGTCGGGGCAGAAGGAATTCCTGGTGTAGCGGTGAAATGCGTAGATATCAGGAAGAACACCAGTGGCGAAGGCGTTCTGCTAGGCCGAGACTGACACTGAGGGACGAAAGCTAGGGGAGCGAATGGGATTAGATACCCCAGTAGTCCTAGCCGTAAACGATGGATACTAGGCGTAGCTCGTATCGACCCGAGCTGTGCCGGAGCTAACGCGTTAAGTATCCCGCCTGGGGAGTACGCAGGCAA…
	068_Argonema_antarcticum_A004/B2	CGGCTAACTCCGTGCCAGCAGCCGCGGTAATACGGAGGATGCAAGCGTTATCCGGAATCATTGGGCGTAAAGCGTCCGTAGGTGGCAGTTCAAGTCTGCTGTTAAAGGCTGGGGCTTAACCCCAGACAGGCAGTGGAAACTGAACAGCTAGAGTGTGGTAGGGGTAGAGGGAATTCCCGGTGTAGCGGTGAAATGCGTAGATATCGGGAAGAACACCGGTGGCGAAAGCGCTCTGCTGGACCACAACTGACACTGAGGGACGAAAGCTAGGGGAGCGAATGGGATTAGATACCCCAGTAGTCCTAGCCGTAAACGATGGATACTAGGTGTTGTGAGTATCGACCCTCACAGTGCCGCAGCTAACGCGCTAAGTATCCCGCCTGGGGAGTACGCACGCAA…
	069_Microcoleus_sp._CBMC482m	CGGCTAACTCCGTGCCAGCAGCCGCGGTAAGACGGAGGATGCAAGCGTTATCCGGAATGATTGGGCGTAAAGCGTCCGTAGGTGGCATTTCAAGTCTGCTGTCAAAGACAGGGGCTTAACTCCTGAGAGGCCGTGGAAACTGAAAAGCTAGAGTAAGATAGGGGCAGAGGGAATTCCCGGTGTAGCGGTGAAATGCGTAGAGATCGGGAAGAACATCGGTGGCGAAAGCGCTCTGCTGGGTCTTAACTGACACTGAGGGACGAAAGCTAGGGGAGCGAATGGGATTAGATACCCCAGTAGTCCTAGCCGTAAACGATGGATACTAGGTGTAGCCCGTATCGACCCGGGCTGTGCCGGAGCTAACGCGTTAAGTATCCCGCCTGGGAAGTACGCACGCAA…
	070_Aphanizomenon_sp._CBMCM479m	CGGCTAACTCCGTGCCAGCAGCCGCGGTAATACGGAGGATGCAAGCGTTATCCGGAATGATTGGGCGTAAAGGGTCCGCAGGTGGCATTGTAAGTCTGCTGTTAAAGAGTTTGGCTCAACCAAATAAAAGCAGTGGAAACTACAAAGCTAGAGTGTGGTCGGGGCAGAGGGAATTCCTGGTGTAACGGTGAAATGCGTAGATATCAGGAAGAACACCGGTGGCGAAGGCGCTCTGCTAGGCCAAGACTGACACTGAGGGACGAAAGCTAGGGGAGCGAATGGGATTAGATACCCCAGGATTCCTATCCGTAAACGATGGATACTAGGCGTAGCTCGTATCGACCCGAGCTGTGCCGTAGCTAACGCGTTAAGTATCCCGCCTGGGGAGTACGCAGGCAA…
	071_Argonema_sp_CBMC475m	CGGCTAACTCCGTGCCAGCAGCCGCGGTAATACGGAGGATGCAAGCGTTATCCGGAATCATTGGGCGTAAAGCGTCCGTAGGTGGCAGTTCAAGTCTGCTGTTAAAGGCTGGGGCTTAACCCCAGACAGGCAGTGGAAACTGAACAGCTAGAGTGTGGTAGGGGTAGAGGGAATTCCCGGTGTAGCGGTGAAATGCGTAGATATCGGGAAGAACACCGGTGGCGAAAGCGCTCTGCTGGACCACAACTGACACTGAGGGACGAAAGCTAGGGGAGCGAATGGGATTAGATACCCCAGTAGTCCTAGCCGTAAACGATGGATACTAGGTGTTGTGAGTATCGACCCTCACAGTGCCGCAGCTAACGCGCTAAGTATCCCGCCTGGGGAGTACGCACGCAA…
	072_Anabaena_sp._CBMC473m	CGGCTAACTCCGTGCCAGCAGCCGCGGTAATACGGAGGATGCAAGCGTTATCCGGAATGATTGGGCGTAAAGGGTCCGCAGGTGGCTGTGTAAGTCTGCTGTTAAATAGTCATGCTCAACATGATCAAGGCAGTGGAAACTACATAGCTAGAGTGCGTTCGGGGCAGAGGGAATTCCTGGTGTAGCGGTGAAATGCGTAGATATCAGGAAGAACACCGGTGGCGAAAGCGCTCTGCTAGGCCGCAACTGACACTGAGGGACGAAAGCTAGGGGAGCGAATGGGATTAGATACCCCAGTAGTCCTAGCCGTAAACGATGGATACTAGGCGTGGCTTGTATCGACCCGAGCCGTGCCGTAGCTAACGCGTTAAGTATCCCGCCTGGGGAGTACGCACGCAA…
	073_Dolichospermum_sp._CBMC469m	CGGCTAACTCCGTGCCAGCAGCCGCGGTAATACGGAGGATGCAAGCGTTATCCGGAATGATTGGGCGTAAAGGGTCCGCAGGTGGCATTGAAAGTCTGCTGTTAAAGAGTCTAGCTCAACTAGATAAAAGCAGTGGAAACTACAAAGCTAGAGTTTGGTCGGGGCAGAAGGAATTCCTGGTGTAGCGGTGAAATGCGTAGATATCAGGAAGAACACCAGTGGCGAAGGCGTTCTGCTAGGCCGAGACTGACACTGAGGGACGAAAGCTAGGGGAGCGAATGGGATTAGATACCCCAGTAGTCCTAGCCGTAAACGATGGATACTAGGCGTAGCTCGTATCGACCCGAGCTGTGCCGGAGCTAACGCGTTAAGTATCCCGCCTGGGGAGTACGCAGGCAA…
	074_Gloeobacter_violaceus_PCC_7421	CGGCTAACTCCGTGCCAGCAGCCGCGGTAATACGGAGGATGCAAGCGTTATCCGGAATTATTGGGCGTAAAGCGTACGTAGGCGGCCAGCCAAGTCTGGGGTCAAAGCCCGCAGCCTAACTGCGGAAAGGCCCTGGAAACTGGTTGGCTAGAGTGCGGTAGGGGCAAGGGGAATTCCCGGTGTAGCGGTGAAATGTGGAGATATCGGGAAGAACACCAGCGGCGAAAGCGCCTTGCTGGACCGCAACTGACGCTGAGGTACGAAAGCCAGGGGAGCAAATGGGATTAGATACCCCAGTAGTCCTGGCCGTAAACGATGGACACTAGGTGTTGCGCGTATCGACCCGTGCAGTGCCGTAGCTAACGCGTTAAGTGTCCCGCCTGGGGAGTACGCACGCAA…
	075_Gloeobacter_kilaueensis_JS1	CGGCTAACTCCGTGCCAGCAGCCGCGGTAATACGGAGGATGCAAGCGTTATCCGGAATTATTGGGCGTAAAGCGTACGTAGGTGGCCAGCCAAGTCTGGGGTCAAAGCCCGCAGCCTAACTGCGGAAAGGCCCTGGAAACTGGTTGGCTAGAGTGCGGTAGGGGCAAGGGGAATTCCCGGTGTAGCGGTGAAATGTGGAGATATCGGGAAGAACACCAGCGGCGAAAGCGCCTTGCTGGACCGCAACTGACGCTGAGGTACGAAAGCCAGGGGAGCAAATGGGATTAGATACCCCAGTAGTCCTGGCCGTAAACGTTGGACACTAGGTGTTGCGCGTATCGACCCGTGCAGTGCCGTAGCTAACGCGTTAAGTGTCCCGCCTGGGGAGTACGCACGCAA…
	076_Gloeobacter_morelensis_MG652769	CGGCTAACTCCGTGCCAGCAGCCGCGGTAATACGGAGGATGCAAGCGTTATCCGGAATTATTGGGCGTAAAGCGTACGTAGGCGGCCAGCCAAGTCTGGGGTCAAAGCCCGCAGCCTAACTGCGGAAAGGCCCTGGAAACTGGTTGGCTAGAGTGCGGTAGGGGCAAGGGGAATTCCCGGTGTAGCGGTGAAATGTGGAGATATCGGGAAGAACACCAGCGGCGAAAGCGCCTTGCTGGACCGCAACTGACGCTGAGGTACGAAAGCCAGGGGAGCAAATGGGATTAGATACCCCAGTAGTCCTGGCCGTAAACGATGGACACTAGGTGTTGCGCGTATCGACCCGTGCAGTGCCGTAGCTAACGCGTTAAGTGTCCCGCCTGGGGAGTACGCACGCAA…
	077_Gloeobacter_violaceus_PCC_9601	CGGCTAACTCCGTGCCAGCAGCCGCGGTAATACGGAGGATGCAAGCGTTATCCGGAATTATTGGGCGTAAAGCGTACGTAGGCGGCCAGCCAAGTCTGGGGTCAAAGCCCGCAGCCTAACTGCGGAAAGGCCCTGGAAACTGGTTGGCTAGAGTGCGGTAGGGGCAAGGGGAATTCCCGGTGTAGCGGTGAAATGTGGAGATATCGGGAAGAACACCAGCGGCGAAAGCGCCTTGCTGGACCGCAACTGACGCTGAGGTACGAAAGCCAGGGGAGCAAATGGGATTAGATACCCCAGTAGTCCTGGCCGTAAACGATGGACACTAGGTGTTGCGCGTATCGACCCGTGCAGTGCCGTAGCTAACGCGTTAAGTGTCCCGCCTGGGGAGTACGCACGCAA…
	078_Anabaena_oscillarioides_BECID22	CGGCTAACTCCGTGCCAGCAGCCGCGGTAATACGGAGGATGCAAGCGTTATCCGGAATGATTGGGCGTAAAGGGTCCGCAGGTGGCATTGTAAGTCTGCTGTTAAAGAGTCTAGCTCAACTAGATAAAAGCAGTGGAAACTACAAAGCTAGAGTACGTTCGGGGCAGAGGGAATTCCTGGTGTAGCGGTGAAATGCGTAGATATCAGGAAGAACACCGGTGGCGAAAGCGCTCTGCTAGGCCGTAACTGACACTGAGGGACGAAAGCTAGGGGAGCGAATGGGATTAGATACCCCAGTAGTCCTAGCCGTAAACGATGGATACTAGGTGTGGCTTGTATCGACCCGAGCCGTACCGGAGCTAACGCGTTAAGTATCCCGCCTGGGGAGTACGCAGGCAA…
	079_Anabaena_oscillarioides_BECID32	CGGCTAACTCCGTGCCAGCAGCCGCGGTAATACGGAGGATGCAAGCGTTATCCGGAATGATTGGGCGTAAAGGGTCCGCAGGTGGCATTGTAAGTCTGCTGTTAAAGAGTCTAGCTCAACTAGATAAAAGCAGTGGAAACTACAAAGCTAGAGTACGTTCGGGGCAGAGGGAATTCCTGGTGTAGCGGTGAAATGCGTAGATATCAGGAAGAACACCGGTGGCGAAAGCGCTCTGCTAGGCCGTAACTGACACTGAGGGACGAAAGCTAGGGGAGCGAATGGGATTAGATACCCCAGTAGTCCTAGCCGTAAACGATGGATACTAGGTGTGGCTTGTATCGACCCGAGCCGTACCGGAGCTAACGCGTTAAGTATCCCGCCTGGGGAGTACGCAGGCAA…
	080_Aphanizomenon_flos_aquae_1tu29s19	CGGCTAACTCCGTGCCAGCAGCCGCGGTAATACGGAGGATGCAAGCGTTATCCGGAATGATTGGGCGTAAAGGGTCCGCAGGTGGCATTGTAAGTCTGCTGTTAAAGAGTTTGGCTCAACCAAATAAGAGCAGTGGAAACTACAAAGCTAGAGTGTGGTCGGGGCAGAGGGAATTCCTGGTGTAGCGGTGAAATGCGTAGATATCAGGAAGAACACCAGTGGCGAAGGCGCTCTGCTAGGCCGAGACTGACACTGAGGGACGAAAGCTAGGGGAGCGAATGGGATTAGATACCCCAGTAGTCCTAGCCGTAAACGATGGATACTAGGCGTAGCTCGTATCGACCCGAGCTGTGCCGGAGCTAACGCGTTAAGTATCCCGCCTGGGGAGTACGCAGGCAA…
	081_Aphanizomenon_flos_aquae_CCAP_1401/7	CGGCTAACTCCGTGCCAGCAGCCGCGGTAATACGGAGGATGCAAGCGTTATCCGGAATGATTGGGCGTAAAGGGTCCGCAGGTGGCATTGTAAGTCTGCTGTTAAAGAGTTTGGCTCAACCAAATAAGAGCAGTGGAAACTACAAAGCTAGAGTGTGGTCGGGGCAGAGGGAATTCCTGGTGTAGCGGTGAAATGCGTAGATATCAGGAAGAACACCAGTGGCGAAGGCGCTCTGCTAGGCCGAGACTGACACTGAGGGACGAAAGCTAGGGGAGCGAATGGGATTAGATACCCCAGTAGTCCTAGCCGTAAACGATGGATACTAGGCGTAGCTCGTATCGACCCGAGCTGTGCCGGAGCTAACGCGTTAAGTATCCCGCCTGGGGAGTACGCAGGCAA…
	082_Aphanizomenon_sp._PCC_7905	CGGCTAACTCCGTGCCAGCAGCCGCGGTAATACGGAGGATGCAAGCGTTATCCGGAATGATTGGGCGTAAAGGGTCCGCAGGTGGCATTGTAAGTCTGCTGTTAAAGAGTTTGGCTCAACCAAATAAAAGCAGTGGAAACTACAAAGCTAGAGTGTGGTCGGGGCAGAGGGAATTCCTGGTGTAGCGGTGAAATGCGTAGATATCAGGAAGAACACCGGTGGCGAAGGCGCTCTGCTAGGCCAAGACTGACACTGAGGGACGAAAGCTAGGGGAGCGAATGGGATTAGATACCCCAGTAGTCCTAGCCGTAAACGATGGATACTAGGCGTAGCTCGTATCGACCCGAGCTGTGCCGTAGCTAACGCGTTAAGTATCCCGCCTGGGGAGTACGCAGGCAA…
	083_Dolichospermum_flos_aquae_1tu30s	CGGCTAACTCCGTGCCAGCAGCCGCGGTAATACGGAGGATGCAAGCGTTATCCGGAATGATTGGGCGTAAAGGGTCCGCAGGTGGCATTGTATGTCTGCTGTTAAAGAGTTTGGCTCAACCAAATCAAAGCAGTGGAAACTACAAAGCTAGAGTATGGTCGGGGCAGAGGGAATTCCTGGTGTAGCGGTGAAATGCGTAGATATCAGGAAGAACACCGGTGGCGAAGGCGCTCTGCTAGGCCAAAACTGACACTGAGGGACGAAAGCTAGGGGAGCGAATGGGATTAGATACCCCAGTAGTCCTAGCCGTAAACGATGGATACTAGGTGTAGCTCGTATCGACCCGAGCTGTACCGTAGCTAACGCGTTAAGTATCCCGCCTGGGGAGTACGCAGGCAA…
	084_Dolichospermum_flos_aquae_04_10	CGGCTAACTCCGTGCCAGCAGCCGCGGTAATACGGAGGATGCAAGCGTTATCCGGAATGATTGGGCGTAAAGGGTCCGTAGGTGGCATTGAAAGTCTGCTGTTAAAGAGTTTAGCTCAACCAAATAAGAGCAGTGGAAACTACAAAGCTAGAGTTTGGTCGGGGCAGAGGGAATTCCTGGTGTAGCGGTGAAATGCGTAGATATCAGGAAGAACACCAGTGGCGAAGGCGCTCTGCTAGGCCGAGACTGACACTGAGGGACGAAAGCTAGGGGAGCGAATGGGATTAGATACCCCAGTAGTCCTAGCCGTAAACGATGGATACTAGGCGTAGCTCGTATCGACCCGAGCTGTGCCGGAGCTAACGCGTTAAGTATCCCGCCTGGGGAGTACGCAGGCAA…
	085_Dolichospermum_flos_aquae_AWQC112D	CGGCTAACTCCGTGCCAGCAGCCGCGGTAATACGGAGGATGCAAGCGTTATCCGGAATGATTGGGCGTAAAGGGTCCGCAGGTGGCATTGAAAGTCTGCTGTTAAAGAGTCTAGCTCAACTAGATAAGAGCAGTGGAAACTACAAAGCTAGAGTGTGGTCGGGGCAGAGGGAATTCCTGGTGTAGCGGTGAAATGCGTAGATATCAGGAAGAACACCAGTGGCGAAAGCGCTCTGCTAGGCCGAGACTGACACTGAGGGACGAAAGCTAGGGGAGCGAATGGGATTAGATACCCCAGTAGTCCTAGCCGTAAACGATGGATACTAGGCGTAGCTCGTATCGACCCGAGCTGTGCCGGAGCTAACGCGTTAAGTATCCCGCCTGGGGAGTACGCAGGCAA…
	086_Dolichospermum_flos_aquae_PCC_9302	CGGCTAACTCCGTGCCAGCAGCCGCGGTAATACGGAGGATGCAAGCGTTATCCGGAATGATTGGGCGTAAAGGGTCCGCAGGTGGCATTGTATGTCTGCTGTTAAAGAGTCTGGCTCAACCAGATCAAAGCAGTGGAAACTACAAAGCTAGAGTATGGTCGGGGCAGAGGGAATTCCTGGTGTAGCGGTGAAATGCGTAGATATCAGGAAGAACACCGGTGGCGAAGGCGCTCTGCTAGGCCAAAACTGACACTGAGGGACGAAAGCTAGGGGAGCGAATGGGATTAGATACCCCAGTAGTCCTAGCCGTAAACGATGGATACTAGGCGTAGCTCGTATCGACCCGAGCTGTGCCGTAGCTAACGCGTTAAGTATCCCGCCTGGGGAGTACGCAGGCAA…
	087_Dolichospermum_flos_aquae_NIES_75	CGGCTAACTCCGTGCCAGCAGCCGCGGTAATACGGAGGATGCAAGCGTTATCCGGAATGATTGGGCGTAAAGGGTCCGCAGGTGGCATTGAAAGTCTGCTGTTAAAGAGTTTGGCTCAACCAAATAAGAGCAGTGGAAACTACAAAGCTAGAGTTTGGTCGGGGCAGARGGAATTCCTGGTGTAGCGGTGAAATGCGTAGATATCAGGAAGAACACCAGTGGCGAAGGCGYTCTGCTAGGCCGAGACTGACACTGAGGGACGAAAGCTAGGGGAGCGAATGGGATTAGATACCCCAGTAGTCCTAGCCGTAAACGATGGATACTAGGCGTAGCTCGTATCGACCCGAGCTGTGCCGGAGCTAACGCGTTAAGTATCCCGCCTGGGGAGTACGCAGGCAA…
;
end;
begin mrbayes;
	set autoclose=yes;
	set nowarn=yes;
	[! No molecular clock --------------------------------------- ]
	lset nst=6 rates=gamma;
	prset brlenspr=unconstrained:Exp(10.0);
	mcmc nruns=1 ngen=1000000 samplefreq=1000 file=87.nex.noclock.mb;
	sump burnin=250;
	sumt burnin=250;
	[! Uniform molecular clock ---------------------------------- ]
	prset brlenspr=clock:uniform;
	prset treeheightpr=Exp(1.0);
	mcmc nruns=1 ngen=1000000 samplefreq=1000 file=87.nex.clock.mb;
	sump burnin=250;
	sumt burnin=250;
	[! Coalescence molecular clock, run 1 ----------------------- ]
	prset brlenspr=clock:coalescence;
	mcmc nruns=1 ngen=2000000 samplefreq=1000 file=87.nex.coalesence1.mb;
	sump burnin=500;
	sumt burnin=500;
	[! Coalescence molecular clock, run 2 ----------------------- ]
	prset brlenspr=clock:coalescence;
	mcmc nruns=1 ngen=2000000 samplefreq=1000 file=87.nex.coalesence2.mb;
	sump burnin=500;
	sumt burnin=500;
	[! Coalescence molecular clock, run 3 ----------------------- ]
	prset brlenspr=clock:coalescence;
	mcmc nruns=1 ngen=2000000 samplefreq=1000 file=87.nex.coalesence3.mb;
	sump burnin=500;
	sumt burnin=500;
	quit;
end;
